# Supplementary material for: Intercellular exchange of Wnt ligands reduces cell population heterogeneity during embryogenesis
Source: Nat Commun. 2023 Apr 6;14:1924. doi: 10.1038/s41467-023-37350-x (PMC10079677; doi:10.1038/s41467-023-37350-x)
Supplement: Supplementary file 9 — Source Data [file 41467_2023_37350_MOESM9_ESM.xlsx]

## Sheet: fig1.b
well no	DNA sample	culture period	Luc(Firefly)	Luc(Renilla)	Retio(Firefly/Renila)		Rerative activity
		(hour)			each well	average	each well	average	S.D.
1	Wnt3a	24	32.31	4.038	8.00149	7.3088	0.124781	0.113978	0.0144577
2	Wnt3a	24	28.5	3.372	8.45196		0.131806
3	Wnt3a	24	24.07	4.398	5.47294		0.0853489
4	Wnt3a	48	1309	29.6	44.223	64.1244	0.689644	1	0.175403
5	Wnt3a	48	1476	22.71	64.9934		1.01355
6	Wnt3a	48	1491	17.93	83.1567		1.2968
7	Wnt3a	72	4961	30.47	162.816	169.407	2.53906	2.64186	0.201675
8	Wnt3a	72	4241	21.82	194.363		3.03103
9	Wnt3a	72	4125	27.31	151.044		2.35548
10	Wnt3a-Fz5	24	34	4.042	8.41168	11.0253	0.131178	0.171935	0.0208749
11	Wnt3a-Fz5	24	37.5	3.17	11.8297		0.18448
12	Wnt3a-Fz5	24	33.1	2.579	12.8344		0.200149
13	Wnt3a-Fz5	48	776.8	10.97	70.8113	66.5323	1.10428	1.03755	0.0555195
14	Wnt3a-Fz5	48	817.3	11.79	69.3215		1.08105
15	Wnt3a-Fz5	48	787.9	13.25	59.4642		0.927325
16	Wnt3a-Fz5	72	1217	11.59	105.004	97.6338	1.63751	1.52257	0.0596439
17	Wnt3a-Fz5	72	1342	14.02	95.7204		1.49273
18	Wnt3a-Fz5	72	1190	12.91	92.1766		1.43747
19	EGFP-Wnt3a	24	8.924	3.655	2.44159	2.65439	0.0380758	0.0413944	0.00249613
20	EGFP-Wnt3a	24	8.92	3.493	2.55368		0.0398238
21	EGFP-Wnt3a	24	10.45	3.521	2.96791		0.0462836
22	EGFP-Wnt3a	48	551.5	15.77	34.9715	33.1224	0.545369	0.516534	0.022144
23	EGFP-Wnt3a	48	537.2	15.77	34.0647		0.531228
24	EGFP-Wnt3a	48	512.9	16.91	30.3312		0.473005
25	EGFP-Wnt3a	72	2063	25.83	79.8684	75.5553	1.24552	1.17826	0.0411808
26	EGFP-Wnt3a	72	1827	25.82	70.7591		1.10347
27	EGFP-Wnt3a	72	1739	22.87	76.0385		1.1858
28	emp	24	0.147	15.45	0.00951456	0.00934584	0.000148377	0.000145745	4.1271e-05
29	emp	24	0.068	14.53	0.00467997		7.29828e-05
30	emp	24	0.201	14.52	0.013843		0.000215877
31	emp	48	0.114	61.19	0.00186305	0.00157895	2.90537e-05	2.46233e-05	4.01553e-06
32	emp	48	0.131	72.42	0.00180889		2.82091e-05
33	emp	48	0.073	68.55	0.00106492		1.6607e-05
34	emp	72	0.19	102.1	0.00186092	0.00252435	2.90205e-05	3.93665e-05	5.49804e-06
35	emp	72	0.37	120.8	0.00306291		4.77652e-05
36	emp	72	0.158	59.64	0.00264923		4.13139e-05

## Sheet: fig1.c
well no	DNA sample	culture period	Luc(Firefly)	Luc(Renilla)	Retio(Firefly/Renila)		Rerative activity
		(hour)			each well	average	each well	average	S.D.
1	Wnt3a	24	146.6	36.9	3.9729	3.95858	0.114027	0.113616	0.00325952
2	Wnt3a	24	160.6	38.72	4.14773		0.119045
3	Wnt3a	24	147.2	39.2	3.7551		0.107776
4	Wnt3a	48	1332	34.36	38.766	34.8417	1.11263	1	0.0565563
5	Wnt3a	48	1145	35.16	32.5654		0.934668
6	Wnt3a	48	1030	31.03	33.1937		0.9527
7	Wnt3a-Fz5	24	2.108	30.49	0.0691374	0.0713579	0.00198433	0.00204806	4.68575e-05
8	Wnt3a-Fz5	24	2.228	31.65	0.0703949		0.00202042
9	Wnt3a-Fz5	24	2.316	31.07	0.0745414		0.00213943
10	Wnt3a-Fz5	48	7.37	19.52	0.377561	0.376772	0.0108365	0.0108138	0.000523838
11	Wnt3a-Fz5	48	7.258	17.79	0.407982		0.0117096
12	Wnt3a-Fz5	48	6.43	18.65	0.344772		0.00989539
13	EGFP-Wnt3a	24	60.75	68.73	0.883893	0.896983	0.0253688	0.0257445	0.000763362
14	EGFP-Wnt3a	24	66.6	70.24	0.948178		0.0272139
15	EGFP-Wnt3a	24	51.67	60.16	0.858876		0.0246508
16	EGFP-Wnt3a	48	501.8	55.54	9.03493	8.33813	0.259314	0.239315	0.010436
17	EGFP-Wnt3a	48	495.2	63.41	7.80949		0.224142
18	EGFP-Wnt3a	48	538.4	65.9	8.16995		0.234488
19	emp	24	0.162	241.3	0.000671363	0.000768185	1.9269e-05	2.20478e-05	3.69183e-06
20	emp	24	0.249	243.4	0.00102301		2.93616e-05
21	emp	24	0.157	257.3	0.000610183		1.7513e-05
22	emp	48	0.574	168.9	0.00339846	0.00481131	9.754e-05	0.000138091	2.34779e-05
23	emp	48	0.827	132.7	0.0062321		0.000178869
24	emp	48	0.684	142.4	0.00480337		0.000137863

## Sheet: fig3.d-i
+/Fzd5							Fzd5/Fzd5
no.1	neural tube			somite			no.1	neuraltube	somite
	dorsal + ventral	dorsal	ventral	right	left			dorsal + ventral	right	left
# of Tomato(+) cell	77	50	27	34	40		# of Tomato(+) cell	18	21	15
# of total cell (DAPI)	668			70	82		# of total cell (DAPI)	371	33	31
% of Tomato(+) cell	11.5269			48.5714	48.7805		% of Tomato(+) cell	4.85175	63.6364	48.3871
no.2	neural tube			somite			no.2	neuraltube	somite
	dorsal + ventral	dorsal	ventral	right	left			dorsal + ventral	right	left
# of Tomato(+) cell	59	53	6	23	31		# of Tomato(+) cell	15	23	14
# of total cell (DAPI)	661			70	77		# of total cell (DAPI)	432	30	35
% of Tomato(+) cell	8.92587			32.8571	40.2597		% of Tomato(+) cell	3.47222	76.6667	40
no.3	neural tube			somite			no.3	neuraltube	somite
	dorsal + ventral	dorsal	ventral	right	left			dorsal + ventral	right	left
# of Tomato(+) cell	95	84	11	22	26		# of Tomato(+) cell	27	14	14
# of total cell (DAPI)	752			71	81		# of total cell (DAPI)	497	33	33
% of Tomato(+) cell	12.633			30.9859	32.0988		% of Tomato(+) cell	5.4326	42.4242	42.4242
+/Fzd5				Fzd5/Fzd5
no.1	nephric duct			no.1	nephric duct
	right	left			right	left
# of Tomato(+) cell	9	18		# of Tomato(+) cell	13	13
# of total cell (DAPI)	40	42		# of total cell (DAPI)	47	40
% of Tomato(+) cell	22.5	42.8571		% of Tomato(+) cell	27.6596	32.5
no.2	nephric duct				nephric duct
	right	left		no.2	right	left
# of Tomato(+) cell	16	9		# of Tomato(+) cell	20	24
# of total cell (DAPI)	47	41		# of total cell (DAPI)	43	54
% of Tomato(+) cell	34.0426	21.9512		% of Tomato(+) cell	46.5116	44.4444
no.3	nephric duct			no.3	nephric duct
	right	left			right	left
# of Tomato(+) cell	12	5		# of Tomato(+) cell	12	9
# of total cell (DAPI)	30	22		# of total cell (DAPI)	21	19
% of Tomato(+) cell	40	22.7273		% of Tomato(+) cell	57.1429	47.3684

## Sheet: fig4.i, p
region I	cell number							region II	cell number
	+/Fzd5			Fzd5/Fzd5					+/Fzd5			Fzd5/Fzd5
	emb#1	emb#2	emb1+2	emb#1	emb#2	emb1+2			emb#1	emb#2	emb1+2	emb#1	emb#2	emb1+2
Sox2/Bra	53	50	103	45	43	88		Sox2/Bra	45	47	92	14	18	32
Sox2	1	1	2	8	7	15		Sox2	7	6	13	40	33	73
Bra	1	0	1	2	0	2		Bra	0	0	0	0	0	0
total	55	51	106	55	50	105		total	52	53	105	54	51	105
region I	% of cells			region II	% of cells
	+/Fzd5	Fzd5/Fzd5			+/Fzd5	Fzd5/Fzd5
SOX2/BRA	97.1698	83.8095		SOX2/BRA	87.619	32.381
SOX2	1.88679	14.2857		SOX2	12.381	69.5238
BRA	0.943396	1.90476		BRA	0	0
total	100	100		total	100	100

## Sheet: fig5.m, p
+/Fzd5	embryo #1552												+/Fzd5	embryo #1559												+/Fzd5	embryo #1439
average intensity / pixel					Variation Index (V.I.)								average intensity / pixel					Variation Index (V.I.)								average intensity / pixel					Variation Index (V.I.)
cell number		from brightest			central cell		sruunding cell						cell number		from brightest			central cell		sruunding cell						cell number		from brightest			central cell		sruunding cell
		cell number			cell number	average intensity / pixel	cell number	average intensity / pixel	(1-(sround/central))^2	SQRT(VI)	VI				cell number			cell number	average intensity / pixel	cell number	average intensity / pixel	(1-(sround/central))^2	SQRT(VI)	VI				cell number			cell number	average intensity / pixel	cell number	average intensity / pixel	(1-(sround/central))^2	SQRT(VI)	VI
1	51.573	58	67.156		58	67.156	59	57.815	0.0193472	0.139094	0.515111		1	27.617	22	36.781		22	36.781	19	20.599	0.193561	0.439955	0.38764		1	31.568	5	35.641		5	35.641	4	25.63	0.078896	0.280884	0.497564
2	47.27	31	62.888				60	1.935	0.943203	0.971186			2	6.444	77	36.451				21	7.836	0.619299	0.786955			2	5.829	21	33.969				8	25.766	0.076767	0.277069
3	9.706	8	62.486				42	42.56	0.13414	0.366252			3	19.558	48	36.228				24	30.977	0.0249005	0.157799			3	23.172	43	32.449				10	2.326	0.873735	0.934738
4	54.785	48	62.141				41	26.525	0.366054	0.605024			4	24.564	39	34.775				42	25.864	0.0880967	0.296811			4	25.63	50	31.787
5	6.227	7	58.794				57	33.981	0.244035	0.493999			5	13.37	12	34.481				43	27.34	0.0658854	0.256681			5	35.641	51	31.7		21	33.969	13	24.185	0.0829597	0.288027	0.529188
6	32.746	59	57.815										6	22.33	64	34.205										6	6.633	1	31.568				17	30.324	0.0115141	0.107304
7	58.794	32	57.777		31	62.888	35	45.75	0.0742651	0.272516	0.496682		7	11.512	51	34.162		77	36.451	3	19.558	0.21478	0.463444	0.451812		7	19.024	17	30.324				58	6.122	0.672034	0.819777
8	62.486	46	57.604				30	45.868	0.0732459	0.27064			8	17.547	80	33.66				5	13.37	0.40095	0.633206			8	25.766	39	30.195				45	3.341	0.812965	0.901646
9	7.78	26	57.034				28	4.65	0.857585	0.926059			9	26.821	73	33.59				78	27.018	0.0669701	0.258786			9	18.109	60	29.971
10	53.718	25	55.159				66	2.709	0.915702	0.956923			10	29.709	50	33.589										10	2.326	12	29.765		43	32.449	44	3.4	0.801419	0.89522	0.537582
11	38.62	4	54.785				29	46.151	0.0708304	0.26614			11	33.469	66	33.531		48	36.228	49	6.04	0.694352	0.833278	0.609402		11	24.529	16	29.504				10	2.326	0.861775	0.928318
12	35.862	27	54.688				33	44.788	0.0828365	0.287813			12	34.481	11	33.469				50	33.589	0.00530628	0.0728442			12	29.765	49	28.785				11	24.529	0.0595728	0.244075
13	41.165	10	53.718										13	23.847	65	33.45				51	34.162	0.00325216	0.0570277			13	24.185	52	28.424				12	29.765	0.00684167	0.0827144
14	50.991	1	51.573		8	62.486	73	30.014	0.270055	0.519668	0.516254		14	26.64	28	32.703				86	4.44	0.769906	0.877443			14	26.469	29	28.176
15	9.044	69	51.438				13	41.165	0.116426	0.341212			15	18.474	38	32.591				56	3.741	0.804138	0.896737			15	24.148	70	27.61		50	31.787	49	28.785	0.00891913	0.0944411	0.0676587
16	41.532	14	50.991				12	35.862	0.181544	0.426079			16	17.062	67	32.406				46	9.378	0.549288	0.741139			16	29.504	54	27.316				51	31.7	7.49099e-06	0.00273697
17	50.528	44	50.947				6	32.746	0.226525	0.475947			17	25.737	69	32.273				47	7.704	0.619915	0.787347			17	30.324	24	27.039				52	28.424	0.0111932	0.105798
18	41.824	17	50.528				77	30.288	0.265517	0.515283			18	22.935	79	31.579										18	15.4	40	26.951
19	2.497	64	50.314				76	11.289	0.671311	0.819336			19	20.599	90	31.174		39	34.775	23	30.471	0.0153183	0.123767	0.3267		19	23.455	62	26.915		51	31.7	48	22.636	0.0817563	0.285931	0.120994
20	5.443	39	49.895										20	5.683	24	30.977				38	32.591	0.00394431	0.0628037			20	25.972	14	26.469				49	28.785	0.00845588	0.0919558
21	5.729	24	49.08		48	62.141	49	6.404	0.804509	0.896944	0.424717		21	7.836	23	30.471				25	7.18	0.62969	0.79353			21	33.969	36	26.359				50	31.787	7.53217e-06	0.00274448
22	4.078	38	48.88				44	50.947	0.03245	0.180139			22	36.781	29	30.373										22	24.531	75	26.318				52	28.424	0.01068	0.103344
23	37.8	2	47.27				39	49.895	0.0388358	0.197068			23	30.471	72	30.351		12	34.481	91	3.519	0.806303	0.897944	0.386807		23	24.144	20	25.972
24	49.08	29	46.151										24	30.977	74	29.921				92	23.496	0.101494	0.318581			24	27.039	34	25.923		1	31.568	47	25.043	0.0427235	0.206697	0.197399
25	55.159	30	45.868		7	58.794	1	51.573	0.0150844	0.122819	0.267452		25	7.18	10	29.709				93	20.961	0.153742	0.3921			25	6.048	8	25.766				4	25.63	0.0353823	0.188102
26	57.034	35	45.75				10	53.718	0.00745379	0.0863353			26	4.083	97	29.663				9	26.821	0.0493512	0.222151			26	22.296	71	25.667
27	54.688	74	45.21				69	51.438	0.0156537	0.125115			27	21.23	62	29.453				73	33.59	0.000667722	0.0258403			27	24.626	4	25.63		17	30.324	12	29.765	0.000339821	0.0184342	0.133046
28	4.65	33	44.788				70	3.833	0.873863	0.934806			28	32.703	61	28.617				15	18.474	0.215506	0.464227			28	19.238	35	25.426				13	24.185	0.0409848	0.202447
29	46.151	50	43.868				4	54.785	0.0046495	0.0681872			29	30.373	55	28.211										29	28.176	47	25.043				21	33.969	0.0144485	0.120202
30	45.868	40	43.49										30	7.258	31	28.093		64	34.205	63	4.336	0.762539	0.873235	0.385543		30	15.768	53	24.8				11	24.529	0.0365203	0.191103
31	62.888	42	42.56		59	57.815	58	67.156	0.0261039	0.161567	0.66178		31	28.093	35	27.643				17	25.737	0.061289	0.247566			31	3.911	27	24.626
32	57.777	80	42.308				42	42.56	0.0696215	0.263859			32	27.534	1	27.617				65	33.45	0.000487208	0.0220728			32	23.486	22	24.531		39	30.195	62	26.915	0.0117999	0.108627	0.297003
33	44.788	18	41.824				60	1.935	0.934183	0.966531			33	25.816	87	27.543				75	20.547	0.159439	0.399298			33	23.589	11	24.529				63	17.238	0.184136	0.429111
34	1.62	16	41.532				61	3.182	0.892954	0.944962			34	18.471	32	27.534										34	25.923	72	24.25				41	22.431	0.0661151	0.257129
35	45.75	13	41.165				34	1.62	0.944744	0.97198			35	27.643	43	27.34		51	34.162	86	4.44	0.756954	0.870031	0.31576		35	25.426	13	24.185				42	18.324	0.154563	0.393145
36	2.623	54	38.909										36	21.38	78	27.018				48	36.228	0.00365741	0.0604766			36	26.359	73	24.168
37	36.268	11	38.62		32	57.777	33	44.788	0.0505407	0.224813	0.169874		37	4.515	81	26.877				50	33.589	0.000281334	0.016773			37	20.957	15	24.148
38	48.88	23	37.8				29	46.151	0.0404903	0.201222			38	32.591	9	26.821										38	4.624	23	24.144
39	49.895	43	37.767				26	57.034	0.000165374	0.0128598			39	34.775	89	26.808		80	33.66	79	31.579	0.00382222	0.0618241	0.207091		39	30.195	76	23.598
40	43.49	65	37.15				65	37.15	0.127457	0.357011			40	25.535	14	26.64				4	24.564	0.0730252	0.270232			40	26.951	33	23.589
41	26.525	82	36.474				27	54.688	0.00285842	0.0534642			41	14.368	42	25.864				82	23.925	0.0836457	0.289216			41	22.431	32	23.486
42	42.56	37	36.268										42	25.864	33	25.816										42	18.324	19	23.455
43	37.767	81	35.866		46	57.604	50	43.868	0.0568611	0.238456	0.341307		43	27.34	102	25.797		73	33.59	9	26.821	0.0406096	0.201518	0.150182		43	32.449	3	23.172
44	50.947	12	35.862				51	32.195	0.194567	0.441098			44	17.279	17	25.737				74	29.921	0.011931	0.109229			44	3.4	68	23.147
45	25.148	68	35.678				43	37.767	0.11859	0.344368			45	23.34	88	25.569				72	30.351	0.00929826	0.0964275			45	3.341	48	22.636
46	57.604	78	35.349										46	9.378	40	25.535				18	22.935	0.100621	0.317208			46	19.264	41	22.431
47	33.525	57	33.981										47	7.704	52	25.199				12	34.481	0.000703616	0.0265258			47	25.043	26	22.296
48	62.141	47	33.525										48	36.228	59	24.584										48	22.636	69	22.194
49	6.404	75	33.291										49	6.04	4	24.564		50	33.589	27	21.23	0.135386	0.367948	0.320938		49	28.785	37	20.957
50	43.868	6	32.746										50	33.589	82	23.925				48	36.228	0.00617283	0.0785674			50	31.787	61	19.651
51	32.195	51	32.195										51	34.162	96	23.909				49	6.04	0.672694	0.820179			51	31.7	46	19.264
52	27.087	55	31.96										52	25.199	13	23.847				51	34.162	0.000291015	0.0170592			52	28.424	66	19.264
53	26.915	77	30.288										53	4.386	100	23.609										53	24.8	28	19.238
54	38.909	73	30.014										54	18.811	95	23.571										54	27.316	7	19.024
55	31.96	72	29.602										55	28.211	92	23.496										55	2.648	56	18.377
56	28.576	79	28.786										56	3.741	71	23.419										56	18.377	42	18.324
57	33.981	56	28.576										57	4.65	45	23.34										57	15.466	9	18.109
58	67.156	52	27.087										58	6.248	85	23.182										58	6.122	78	17.844
59	57.815	53	26.915										59	24.584	18	22.935										59	2.444	77	17.515
60	1.935	41	26.525										60	3.536	6	22.33										60	29.971	63	17.238
61	3.182	45	25.148										61	28.617	36	21.38										61	19.651	30	15.768
62	3.429	76	11.289										62	29.453	84	21.367										62	26.915	57	15.466
63	1.642	3	9.706										63	4.336	27	21.23										63	17.238	18	15.4
64	50.314	15	9.044										64	34.205	83	21.178										64	15.29	64	15.29
65	37.15	9	7.78										65	33.45	93	20.961										65	2.039	74	14.113
66	2.709	49	6.404										66	33.531	101	20.676										66	19.264	6	6.633
67	2.116	5	6.227										67	32.406	19	20.599										67	2.8	58	6.122
68	35.678	21	5.729										68	19.978	75	20.547										68	23.147	25	6.048
69	51.438	20	5.443										69	32.273	104	20.331										69	22.194	2	5.829
70	3.833	71	4.952										70	15.889	68	19.978										70	27.61	38	4.624
71	4.952	28	4.65										71	23.419	3	19.558										71	25.667	31	3.911
72	29.602	22	4.078										72	30.351	54	18.811										72	24.25	44	3.4
73	30.014	70	3.833										73	33.59	15	18.474										73	24.168	45	3.341
74	45.21	62	3.429										74	29.921	34	18.471										74	14.113	67	2.8
75	33.291	61	3.182										75	20.547	8	17.547										75	26.318	55	2.648
76	11.289	66	2.709										76	5.477	44	17.279										76	23.598	59	2.444
77	30.288	36	2.623										77	36.451	16	17.062										77	17.515	10	2.326
78	35.349	19	2.497										78	27.018	70	15.889										78	17.844	65	2.039
79	28.786	67	2.116										79	31.579	41	14.368
80	42.308	60	1.935										80	33.66	5	13.37
81	35.866	63	1.642										81	26.877	98	13.294
82	36.474	34	1.62										82	23.925	7	11.512
													83	21.178	46	9.378
													84	21.367	99	9.059
													85	23.182	21	7.836
													86	4.44	47	7.704
													87	27.543	30	7.258
													88	25.569	25	7.18
													89	26.808	2	6.444
													90	31.174	58	6.248
													91	3.519	103	6.122
													92	23.496	49	6.04
													93	20.961	20	5.683
													94	5.25	76	5.477
													95	23.571	94	5.25
													96	23.909	57	4.65
													97	29.663	37	4.515
													98	13.294	86	4.44
													99	9.059	53	4.386
													100	23.609	63	4.336
													101	20.676	26	4.083
													102	25.797	56	3.741
													103	6.122	60	3.536
													104	20.331	91	3.519
Fzd5/Fzd5	embryo #1554												Fzd5/Fzd5	embryo #1416												Fzd5/Fzd5	embryo #2276
average intensity / pixel					Variation Index (V.I.)								average intensity / pixel					Variation Index (V.I.)								average intensity / pixel					Variation Index (V.I.)
cell number		from brightest			central cell		sruunding cell						cell number		from brightest			central cell		sruunding cell						cell number		from brightest			central cell		sruunding cell
		cell number			cell number	average intensity / pixel	cell number	average intensity / pixel	(1-(sround/central))^2	SQRT(VI)	VI				cell number			cell number	average intensity / pixel	cell number	average intensity / pixel	(1-(sround/central))^2	SQRT(VI)	VI				cell number			cell number	average intensity / pixel	cell number	average intensity / pixel	(1-(sround/central))^2	SQRT(VI)	VI
1	29.537	74	72.382		74	72.382	33	42.912	0.165767	0.407145	0.576389		1	9.033	69	31.15		69	31.15	50	25.468	0.0332726	0.182408	0.394457		1	28.875	41	36.342		41	36.342	77	20.623	0.187082	0.43253	0.735359
2	21.897	20	51.727				31	32.374	0.305515	0.552734			2	17.9	65	28.643				70	13.278	0.329178	0.57374			2	13.731	15	35.679				37	3.766	0.803485	0.896373
3	34.545	79	51.577				25	36.735	0.242541	0.492484			3	9.327	44	26.711				67	17.842	0.18252	0.427223			3	30.288	20	33.06				46	10.2	0.51744	0.719333
4	38.474	17	51.174				22	3.198	0.913588	0.955818			4	6.718	30	25.479										4	2.839	60	32.875				91	3.271	0.828089	0.909994
5	41.358	72	50.936				17	51.174	0.0858496	0.293001			5	1.485	50	25.468		65	28.643	41	1.571	0.893313	0.945152	0.698766		5	10.158	94	32.667				44	10.228	0.516332	0.718563
6	27.418	58	49.886				75	17.578	0.573275	0.75715			6	18.74	19	23.727				66	11.192	0.371196	0.609259			6	15.56	3	30.288
7	28.072	52	49.512										7	3.413	85	23.4				46	2.85	0.810899	0.900499			7	8.884	53	30.204		15	35.679	64	5.836	0.699616	0.83643	0.620288
8	20.016	53	49.158		20	51.727	54	24.956	0.267852	0.517544	0.362577		8	11.902	55	22.844				35	18.9	0.115704	0.340153			8	4.382	40	29.398				65	5.179	0.730759	0.854845
9	45.568	65	48.015				69	34.91	0.105697	0.325111			9	11.171	33	22.527										9	15.697	1	28.875				20	33.06	0.00538822	0.0734045
10	27.994	51	46.75				24	40.37	0.0482051	0.219557			10	2.092	16	22.016		44	26.711	40	12.599	0.279124	0.528322	0.649264		10	13.348	49	28.363				13	10.116	0.513332	0.716472
11	10.936	48	46.217				29	31.652	0.150618	0.388095			11	19.907	51	21.89				46	2.85	0.797989	0.893302			11	7.024	30	25.55
12	4.789	62	45.646										12	21.368	80	21.712				47	14.978	0.192947	0.439257			12	5.028	23	25.308		20	33.06	19	20.147	0.152563	0.390593	0.26092
13	5.239	9	45.568		79	51.577	80	23.953	0.286854	0.535588	0.372873		13	6.912	61	21.681				49	7.047	0.541955	0.736176			13	10.116	35	24.98				15	35.679	0.00627575	0.0792196
14	20.149	34	44.878				2	21.897	0.331143	0.57545			14	2.447	12	21.368										14	10.424	79	24.13				24	23.118	0.0904361	0.300726
15	22.371	32	44.553				8	20.016	0.374446	0.61192			15	17.25	11	19.907		30	25.479	24	16.185	0.133058	0.364771	0.516003		15	35.679	28	24.03				28	24.03	0.0746053	0.27314
16	3.853	78	44.164				9	45.568	0.0135735	0.116505			16	22.016	76	19.5				25	17.243	0.104488	0.323247			16	9.288	50	23.419
17	51.174	35	43.719				4	38.474	0.0645401	0.254047			17	15.723	64	19.194				32	13.383	0.225382	0.474744			17	5.356	56	23.347		60	32.875	1	28.875	0.0148043	0.121673	0.547498
18	26.172	59	43.536				78	44.164	0.0206574	0.143727			18	5.683	74	19.085				34	2.516	0.812255	0.901252			18	16.524	24	23.118				58	2.441	0.857011	0.925749
19	4.319	33	42.912										19	23.727	35	18.9										19	20.147	78	22.928				59	3.586	0.793739	0.89092
20	51.727	26	42.901		17	51.174	11	10.936	0.618264	0.786298	0.683885		20	14.366	36	18.843		50	25.468	69	31.15	0.0497752	0.223104	0.470106		20	33.06	85	22.887				61	19.516	0.165126	0.406357
21	24.784	57	42.231				13	5.239	0.805728	0.897624			21	15.424	6	18.74				67	17.842	0.0896611	0.299435			21	3.021	32	21.5				63	19.962	0.154285	0.392791
22	3.198	5	41.358				74	72.382	0.171752	0.414429			22	14.262	82	18.467				83	2.858	0.788155	0.887781			22	7.551	77	20.623
23	15.918	43	41.034				75	17.578	0.430999	0.656505			23	1.185	63	18.458										23	25.308	84	20.522		94	32.667	54	7.565	0.59047	0.768421	0.768421
24	40.37	24	40.37				22	3.198	0.87892	0.937507			24	16.185	68	18.271		19	23.727	15	17.25	0.0745182	0.27298	0.327233		24	23.118	19	20.147
25	36.735	4	38.474				18	26.172	0.238699	0.488568			25	17.243	81	18.233				62	13.173	0.197856	0.44481			25	11.42	55	20.135		3	30.288	2	13.731	0.298829	0.546652	0.510807
26	42.901	76	37.733				14	20.149	0.367557	0.606265			26	17.414	79	17.929				24	16.185	0.101039	0.317866			26	7.783	29	20.104				67	15.159	0.249505	0.499505
27	29.549	67	37.593										27	14.793	2	17.9				25	17.243	0.0746793	0.273275			27	6.676	63	19.962				6	15.56	0.236454	0.486265
28	19.879	63	36.795		72	50.936	40	26.26	0.234693	0.484451	0.299136		28	3.345	67	17.842										28	24.03	61	19.516
29	31.652	25	36.735				73	31.78	0.141436	0.37608			29	12.34	59	17.596		85	23.4	43	12.041	0.23564	0.485427	0.47755		29	20.104	48	18.353		53	30.204	96	9.947	0.449802	0.670673	0.513894
30	17.167	69	34.91				32	44.553	0.0157036	0.125314			30	25.479	26	17.414				48	8.903	0.383817	0.61953			30	25.55	93	18.275				97	5.737	0.656194	0.810058
31	32.374	37	34.869				37	34.869	0.0994993	0.315435			31	14.906	15	17.25				90	15.732	0.107382	0.327692			31	11.294	86	18.14				49	28.363	0.00371517	0.0609522
32	44.553	3	34.545				43	41.034	0.0377917	0.194401			32	13.383	25	17.243										32	21.5	57	17.636
33	42.912	61	33.878										33	22.527	73	17.075		55	22.844	4	6.718	0.498321	0.705918	0.665995		33	3.577	36	17.447		40	29.398	80	17.042	0.176653	0.420301	0.508989
34	44.878	47	33.236		58	49.886	3	34.545	0.0945693	0.307521	0.298188		34	2.516	75	16.909				56	8.542	0.391967	0.626072			34	14.039	89	17.072				84	20.522	0.0911589	0.301925
35	43.719	31	32.374				59	43.536	0.0162028	0.12729			35	18.9	58	16.785										35	24.98	80	17.042				44	10.228	0.425215	0.652085
36	9.878	56	31.8				57	42.231	0.0235469	0.15345			36	18.843	87	16.627		33	22.527	28	3.345	0.725072	0.851512	0.754872		36	17.447	18	16.524				96	9.947	0.437772	0.661644
37	34.869	73	31.78				56	31.8	0.13144	0.362547			37	12.797	52	16.392				37	12.797	0.18656	0.431926			37	3.766	62	16.435
38	18.826	29	31.652				52	49.512	5.62064e-05	0.00749709			38	14.621	24	16.185				39	2.32	0.804631	0.897012			38	11.21	9	15.697		1	28.875	58	2.441	0.838073	0.915463	0.536949
39	31.024	39	31.024				50	26.346	0.222667	0.471876			39	2.32	90	15.732				42	3.626	0.703984	0.839038			39	2.019	6	15.56				59	3.586	0.767042	0.87581
40	26.26	46	30.583				49	17.104	0.431831	0.657138			40	12.599	17	15.723										40	29.398	67	15.159				60	32.875	0.01919	0.138528
41	19.276	27	29.549										41	1.571	88	15.509										41	36.342	51	14.495				61	19.516	0.105055	0.324121
42	23.878	1	29.537		52	49.512	55	10.534	0.619752	0.787243	0.310619		42	3.626	21	15.424										42	5.477	34	14.039				62	16.435	0.185608	0.430823
43	41.034	7	28.072				56	31.8	0.127972	0.357731			43	12.041	71	15.332										43	2.072	2	13.731
44	18.204	10	27.994				57	42.231	0.0216252	0.147055			44	26.711	78	14.993										44	10.228	90	13.727		49	28.363	44	10.228	0.408819	0.639389	0.525397
45	20.366	6	27.418				58	49.886	5.70588e-05	0.00755372			45	4.081	47	14.978										45	2.914	76	13.406				53	30.204	0.00421311	0.0649085
46	30.583	50	26.346				49	17.104	0.428434	0.654548			46	2.85	31	14.906										46	10.2	10	13.348				96	9.947	0.421586	0.649297
47	33.236	40	26.26				50	26.346	0.218918	0.467887			47	14.978	27	14.793										47	3.205	92	12.681				89	17.072	0.158475	0.398089
48	46.217	18	26.172				51	46.75	0.00311191	0.0557845			48	8.903	72	14.768										48	18.353	25	11.42				90	13.727	0.266281	0.516024
49	17.104	64	25.34				53	49.158	5.11194e-05	0.00714978			49	7.047	38	14.621										49	28.363	31	11.294				91	3.271	0.782648	0.884674
50	26.346	54	24.956										50	25.468	77	14.617										50	23.419	38	11.21
51	46.75	21	24.784		53	49.158	51	46.75	0.00239952	0.0489849	0.358565		51	21.89	20	14.366										51	14.495	68	10.983
52	49.512	80	23.953				50	26.346	0.215347	0.464055			52	16.392	22	14.262										52	2.994	14	10.424
53	49.158	42	23.878				52	49.512	5.18583e-05	0.00720127			53	4.597	32	13.383										53	30.204	44	10.228
54	24.956	15	22.371				56	31.8	0.124684	0.353106			54	5.315	70	13.278										54	7.565	46	10.2
55	10.534	2	21.897				55	10.534	0.617342	0.785711			55	22.844	62	13.173										55	20.135	5	10.158
56	31.8	70	21.328				54	24.956	0.24239	0.492331			56	8.542	84	12.916										56	23.347	13	10.116
57	42.231	45	20.366										57	3.878	37	12.797										57	17.636	96	9.947
58	49.886	14	20.149										58	16.785	86	12.611										58	2.441	95	9.767
59	43.536	8	20.016										59	17.596	40	12.599										59	3.586	87	9.614
60	17.978	28	19.879										60	11.062	29	12.34										60	32.875	16	9.288
61	33.878	41	19.276										61	21.681	43	12.041										61	19.516	7	8.884
62	45.646	38	18.826										62	13.173	8	11.902										62	16.435	26	7.783
63	36.795	77	18.75										63	18.458	66	11.192										63	19.962	54	7.565
64	25.34	44	18.204										64	19.194	9	11.171										64	5.836	22	7.551
65	48.015	60	17.978										65	28.643	60	11.062										65	5.179	11	7.024
66	4.248	75	17.578										66	11.192	3	9.327										66	3.629	27	6.676
67	37.593	30	17.167										67	17.842	1	9.033										67	15.159	71	6.093
68	10.327	49	17.104										68	18.271	48	8.903										68	10.983	64	5.836
69	34.91	23	15.918										69	31.15	56	8.542										69	2.918	83	5.739
70	21.328	11	10.936										70	13.278	49	7.047										70	3.921	97	5.737
71	3.151	55	10.534										71	15.332	89	7.017										71	6.093	42	5.477
72	50.936	68	10.327										72	14.768	13	6.912										72	1.056	17	5.356
73	31.78	36	9.878										73	17.075	4	6.718										73	2.55	65	5.179
74	72.382	13	5.239										74	19.085	18	5.683										74	3.956	12	5.028
75	17.578	12	4.789										75	16.909	54	5.315										75	3.585	88	4.67
76	37.733	19	4.319										76	19.5	53	4.597										76	13.406	8	4.382
77	18.75	66	4.248										77	14.617	45	4.081										77	20.623	82	4.014
78	44.164	16	3.853										78	14.993	57	3.878										78	22.928	74	3.956
79	51.577	22	3.198										79	17.929	42	3.626										79	24.13	70	3.921
80	23.953	71	3.151										80	21.712	7	3.413										80	17.042	37	3.766
													81	18.233	28	3.345										81	2.809	66	3.629
													82	18.467	83	2.858										82	4.014	59	3.586
													83	2.858	46	2.85										83	5.739	75	3.585
													84	12.916	34	2.516										84	20.522	33	3.577
													85	23.4	14	2.447										85	22.887	91	3.271
													86	12.611	39	2.32										86	18.14	47	3.205
													87	16.627	10	2.092										87	9.614	21	3.021
													88	15.509	41	1.571										88	4.67	52	2.994
													89	7.017	5	1.485										89	17.072	69	2.918
													90	15.732	23	1.185										90	13.727	45	2.914
																										91	3.271	4	2.839
																										92	12.681	81	2.809
																										93	18.275	73	2.55
																										94	32.667	58	2.441
																										95	9.767	43	2.072
																										96	9.947	39	2.019
																										97	5.737	72	1.056
+/vt	embryo #2251												+/vt	embryo #2253												+/vt	embryo #2250
average intensity / pixel					Variation Index (V.I.)								average intensity / pixel					Variation Index (V.I.)								average intensity / pixel					Variation Index (V.I.)
cell number		from brightest			central cell		sruunding cell						cell number		from brightest			central cell		sruunding cell						cell number		from brightest			central cell		sruunding cell
		cell number			cell number	average intensity / pixel	cell number	average intensity / pixel	(1-(sround/central))^2	SQRT(VI)	VI				cell number			cell number	average intensity / pixel	cell number	average intensity / pixel	(1-(sround/central))^2	SQRT(VI)	VI				cell number			cell number	average intensity / pixel	cell number	average intensity / pixel	(1-(sround/central))^2	SQRT(VI)	VI
1	36.992	34	54.441		34	54.441	80	29.413	0.211349	0.459727	0.424893		1	34.843	15	46.545		15	46.545	11	35.485	0.056463	0.23762	0.390585		1	27.734	37	46.776		37	46.776	36	33.48	0.0807971	0.284248	0.260418
2	47.374	28	53.925				81	2.486	0.910757	0.954336			2	33.868	28	44.238				14	35.446	0.0568619	0.238457			2	28.567	10	44.604				20	39.948	0.0213079	0.145972
3	35.294	39	51.098				35	41.956	0.0525926	0.229331			3	37.514	33	44.082				60	31.228	0.108293	0.329079			3	23.931	43	43.93				21	30.356	0.123225	0.351035
4	6.198	84	49.322				77	43.624	0.0394786	0.198692			4	35.097	13	43.463				17	37.346	0.0390603	0.197637			4	11.284	16	41.774
5	40.247	60	48.149				78	39.068	0.079738	0.282379			5	27.53	80	42.492				88	2.321	0.902755	0.950134			5	22.176	25	41.745		10	44.604	6	29.733	0.111156	0.333401	0.490844
6	44.5	26	47.849										6	24.031	10	41.843										6	29.733	60	40.538				9	27.569	0.14586	0.381916
7	4.731	72	47.677		28	53.925	23	2.993	0.892075	0.944497	0.530243		7	25.745	38	41.721		28	44.238	20	36.199	0.0330227	0.181722	0.168758		7	35.581	20	39.948				11	36.411	0.0337395	0.183683
8	39.636	2	47.374				24	43.273	0.0390195	0.197534			8	6.933	29	41.598				21	29.285	0.114252	0.338013			8	38.103	42	38.784				53	13.264	0.493685	0.702628
9	34.069	79	46.343				27	27.483	0.240441	0.490348			9	34.183	47	40.75				33	44.082	1.24354e-05	0.00352638			9	27.569	18	38.286				57	6.575	0.726913	0.852592
10	31.503	15	45.856				32	27.315	0.243506	0.493463			10	41.843	50	40.344				27	37.524	0.0230341	0.15177			10	44.604	8	38.103
11	31.296	29	45.569				33	4.583	0.837246	0.915012			11	35.485	31	39.333										11	36.411	31	36.948		43	43.93	42	38.784	0.013722	0.117141	0.345709
12	27.667	59	45.553				79	46.343	0.0197691	0.140603			12	37.418	40	38.509		33	44.082	28	44.238	1.25235e-05	0.00353886	0.221179		12	13.942	11	36.411				23	18.702	0.329794	0.574277
13	4.107	73	44.872										13	43.463	68	38.14				32	30.017	0.101802	0.319064			13	26.314	28	36.33
14	29.476	6	44.5		39	51.098	82	17.714	0.426844	0.653333	0.286176		14	35.446	27	37.524				38	41.721	0.0028686	0.0535593			14	31.075	55	35.872		16	41.774	14	31.075	0.0655955	0.256116	0.280432
15	45.856	21	44.348				40	36.623	0.0802471	0.283279			15	46.545	3	37.514				74	21.664	0.258625	0.508552			15	29.395	7	35.581				18	38.286	0.00697173	0.0834969
16	41.35	70	43.956				43	36.482	0.0818181	0.286039			16	33.269	12	37.418										16	41.774	29	35.5				34	22.748	0.207435	0.455451
17	34.21	66	43.707				49	43.42	0.0225782	0.15026			17	37.346	17	37.346		13	43.463	10	41.843	0.00138928	0.0372731	0.170973		17	11.085	59	35.432				35	28.128	0.106708	0.326663
18	39.774	77	43.624				69	40.655	0.0417679	0.204372			18	26.333	24	36.309				11	35.485	0.0336937	0.183558			18	38.286	32	35.21
19	10.389	49	43.42				70	43.956	0.0195358	0.139771			19	3.059	20	36.199				58	31.354	0.0776206	0.278605			19	5.798	36	33.48		25	41.745	45	22.165	0.219997	0.469038	0.453324
20	35.011	51	43.298										20	36.199	61	36.079				14	35.446	0.0340239	0.184456			20	39.948	56	32.612				46	23.477	0.191502	0.437609
21	44.348	24	43.273		84	49.322	83	42.699	0.0180313	0.134281	0.348945		21	29.285	45	35.929										21	30.356	14	31.075
22	29.433	62	43.228				25	33.492	0.10301	0.320952			22	32.815	91	35.851		80	42.492	81	29.4	0.0949287	0.308105	0.325638		22	26.571	21	30.356		60	40.538	1	27.734	0.0997624	0.315852	0.445896
23	2.993	54	42.781				15	45.856	0.00493828	0.0702729			23	27.017	11	35.485				83	25.186	0.165874	0.407277			23	18.702	6	29.733				58	18.24	0.302557	0.550052
24	43.273	83	42.699				13	4.107	0.840395	0.916731			24	36.309	14	35.446				84	21.525	0.243477	0.493434			24	15	15	29.395				59	35.432	0.0158649	0.125956
25	33.492	35	41.956				10	31.503	0.130522	0.361279			25	30.745	30	35.444				40	38.509	0.0087863	0.0937353			25	41.745	2	28.567				61	8.443	0.626831	0.791726
26	47.849	41	41.518				20	35.011	0.0841896	0.290154			26	10.527	4	35.097										26	26.649	35	28.128
27	27.483	16	41.35										27	37.524	44	34.924		10	41.843	5	27.53	0.117008	0.342064	0.163456		27	17.742	1	27.734
28	53.925	44	40.687		60	48.149	53	9.406	0.647459	0.804648	0.863767		28	44.238	35	34.847				12	37.418	0.0111836	0.105752			28	36.33	9	27.569
29	45.569	69	40.655				74	3.713	0.851717	0.922885			29	41.598	1	34.843				1	34.843	0.0279866	0.167292			29	35.5	26	26.649
30	37.014	5	40.247										30	35.444	9	34.183				13	43.463	0.00149894	0.0387162			30	23.105	22	26.571
31	6.404	63	39.806		26	47.849	32	27.315	0.184163	0.429142	0.322573		31	39.333	2	33.868										31	36.948	13	26.314
32	27.315	18	39.774				27	27.483	0.181161	0.425631			32	30.017	16	33.269		38	41.721	32	30.017	0.0786972	0.28053	0.333945		32	35.21	3	23.931
33	4.583	8	39.636				21	44.348	0.00535351	0.0731677			33	44.082	57	33.146				33	44.082	0.00320245	0.0565902			33	8.798	63	23.629
34	54.441	47	39.233				22	29.433	0.148131	0.384877			34	4.201	63	32.98				37	6.853	0.698465	0.835742			34	22.748	46	23.477
35	41.956	78	39.068				25	33.492	0.0900288	0.300048			35	34.847	22	32.815				44	34.924	0.0265415	0.162916			35	28.128	30	23.105
36	35.55	38	38.837										36	25.27	48	32.412										36	33.48	34	22.748
37	8.037	85	38.63		72	47.677	46	2.938	0.880551	0.938377	0.448053		37	6.853	49	32.189		29	41.598	22	32.815	0.0445801	0.21114	0.306813		37	46.776	5	22.176
38	38.837	42	38.57				44	40.687	0.021495	0.146612			38	41.721	58	31.354				31	39.333	0.00296477	0.0544497			38	17.421	45	22.165
39	51.098	45	38.529				71	22.869	0.270748	0.520335			39	9.346	59	31.257				34	4.201	0.808218	0.89901			39	22.122	39	22.122
40	36.623	57	37.63				50	36.412	0.055827	0.236277			40	38.509	60	31.228				35	34.847	0.0263385	0.162291			40	11.083	51	21.972
41	41.518	64	37.025				73	44.872	0.00346137	0.0588334			41	15.031	25	30.745				63	32.98	0.0429208	0.207173			41	17.972	54	20.468
42	38.57	30	37.014				75	10.113	0.620763	0.787885			42	16.545	86	30.327										42	38.784	52	19.894
43	36.482	1	36.992										43	14.157	32	30.017		47	40.75	44	34.924	0.0204402	0.142969	0.167442		43	43.93	23	18.702
44	40.687	61	36.682		2	47.374	9	34.069	0.0788769	0.28085	0.590493		44	34.924	81	29.4				48	32.412	0.0418667	0.204613			44	11.764	58	18.24
45	38.529	40	36.623				7	4.731	0.810243	0.900135			45	35.929	21	29.285				71	28.027	0.0974819	0.312221			45	22.165	41	17.972
46	2.938	43	36.482										46	19.314	79	28.662				50	40.344	9.92652e-05	0.00996319			46	23.477	27	17.742
47	39.233	50	36.412		79	46.343	23	2.993	0.875004	0.935416	0.502797		47	40.75	71	28.027										47	12.071	38	17.421
48	8.626	36	35.55				28	53.925	0.026767	0.163606			48	32.412	56	27.642										48	9.34	24	15
49	43.42	3	35.294				33	4.583	0.811994	0.901107			49	32.189	5	27.53										49	3.18	12	13.942
50	36.412	20	35.011				36	35.55	0.0542395	0.232894			50	40.344	23	27.017										50	13.231	53	13.264
51	43.298	17	34.21				37	8.037	0.683227	0.826576			51	10.394	85	26.835										51	21.972	50	13.231
52	21.343	9	34.069				35	41.956	0.00896122	0.0946637			52	3.446	18	26.333										52	19.894	62	12.911
53	9.406	67	33.923				80	29.413	0.133458	0.365319			53	24.017	77	26.218										53	13.264	47	12.071
54	42.781	65	33.842										54	18.653	7	25.745										54	20.468	44	11.764
55	21.578	25	33.492										55	25.506	55	25.506										55	35.872	4	11.284
56	31.268	10	31.503										56	27.642	36	25.27										56	32.612	17	11.085
57	37.63	11	31.296										57	33.146	83	25.186										57	6.575	40	11.083
58	8.576	56	31.268										58	31.354	62	24.5										58	18.24	48	9.34
59	45.553	14	29.476										59	31.257	6	24.031										59	35.432	33	8.798
60	48.149	22	29.433										60	31.228	53	24.017										60	40.538	61	8.443
61	36.682	80	29.413										61	36.079	78	23.637										61	8.443	57	6.575
62	43.228	76	28.133										62	24.5	65	21.685										62	12.911	19	5.798
63	39.806	12	27.667										63	32.98	74	21.664										63	23.629	49	3.18
64	37.025	27	27.483										64	2.683	82	21.557
65	33.842	32	27.315										65	21.685	84	21.525
66	43.707	68	26.529										66	7.863	87	21.418
67	33.923	71	22.869										67	10.387	73	20.829
68	26.529	55	21.578										68	38.14	69	19.839
69	40.655	52	21.343										69	19.839	75	19.798
70	43.956	82	17.714										70	15.69	46	19.314
71	22.869	19	10.389										71	28.027	76	19.022
72	47.677	75	10.113										72	6.893	54	18.653
73	44.872	53	9.406										73	20.829	90	17.321
74	3.713	48	8.626										74	21.664	42	16.545
75	10.113	58	8.576										75	19.798	70	15.69
76	28.133	37	8.037										76	19.022	41	15.031
77	43.624	31	6.404										77	26.218	89	14.673
78	39.068	4	6.198										78	23.637	43	14.157
79	46.343	7	4.731										79	28.662	26	10.527
80	29.413	33	4.583										80	42.492	51	10.394
81	2.486	13	4.107										81	29.4	67	10.387
82	17.714	74	3.713										82	21.557	39	9.346
83	42.699	23	2.993										83	25.186	66	7.863
84	49.322	46	2.938										84	21.525	8	6.933
85	38.63	86	2.616										85	26.835	72	6.893
86	2.616	81	2.486										86	30.327	37	6.853
													87	21.418	34	4.201
													88	2.321	52	3.446
													89	14.673	19	3.059
													90	17.321	64	2.683
													91	35.851	88	2.321
vt/-	embryo #1718												+/vt	embryo #2308												+/vt	embryo #2306
average intensity / pixel					Variation Index (V.I.)								average intensity / pixel					Variation Index (V.I.)								average intensity / pixel					Variation Index (V.I.)
cell number		from brightest			central cell		sruunding cell						cell number		from brightest			central cell		sruunding cell						cell number		from brightest			central cell		sruunding cell
		cell number			cell number	average intensity / pixel	cell number	average intensity / pixel	(1-(sround/central))^2	SQRT(VI)	VI				cell number			cell number	average intensity / pixel	cell number	average intensity / pixel	(1-(sround/central))^2	SQRT(VI)	VI				cell number			cell number	average intensity / pixel	cell number	average intensity / pixel	(1-(sround/central))^2	SQRT(VI)	VI
1	13.7	40	27.615		40	27.615	35	13.65	0.255736	0.505703	0.570306		1	4.211	91	22.314		91	22.314	35	17.052	0.0556092	0.235816	0.463431		1	9.916	40	21.057		40	21.057	36	13.057	0.14434	0.379921	0.341939
2	17.071	16	25.241				36	1.735	0.878291	0.937172			2	7.437	22	20.405				60	2.281	0.806004	0.897777			2	6.88	33	20.798				39	12.132	0.179648	0.42385
3	16.478	21	25.132				56	14.652	0.220354	0.469419			3	8.855	59	19.665				41	12.843	0.180151	0.424442			3	8.269	11	20.102				41	16.747	0.0418949	0.204683
4	18.938	75	23.329				57	10.081	0.403155	0.634945			4	16.212	20	18.862				43	15.716	0.0874319	0.295689			4	16.45	20	19.075				45	15.143	0.0788805	0.280857
5	22.768	74	23.045				44	15.161	0.203389	0.450987			5	12.431	65	18.83										5	11.197	34	18.425				74	12.205	0.176722	0.420383
6	11.424	5	22.768				41	15.917	0.179446	0.42361			6	16.837	70	18.615		22	20.405	18	12.496	0.150235	0.387601	0.366985		6	16.079	49	17.644
7	16.31	11	20.229										7	2.285	84	18.568				27	11.496	0.190627	0.436609			7	10.26	72	17.422		33	20.798	31	6.664	0.461835	0.679585	0.429785
8	13.786	46	19.828		16	25.241	7	16.31	0.125195	0.353829	0.459712		8	14.046	92	18.47				90	14.758	0.0765883	0.276746			8	4.004	75	16.88				34	18.425	0.0130182	0.114098
9	11.096	27	19.368				17	3.416	0.747645	0.864665			9	13.522	71	17.796										9	13.821	24	16.792				65	10.489	0.245691	0.495673
10	5.464	4	18.938				24	11.368	0.302084	0.549622			10	14.832	26	17.792		59	19.665	39	12.596	0.12922	0.359471	0.334147		10	2.402	41	16.747
11	20.229	55	18.904				70	11.961	0.276811	0.526128			11	14.519	31	17.747				43	15.716	0.0403261	0.200814			11	20.102	59	16.743		11	20.102	6	16.079	0.0400518	0.200129	0.481713
12	17.417	29	18.814				21	25.132	1.86483e-05	0.00431837			12	10.969	85	17.315				44	12.115	0.147403	0.383931			12	7.507	4	16.45				9	13.821	0.097629	0.312456
13	5.471	42	18.498										13	12.589	79	17.097				49	16.618	0.0240081	0.154945			13	7.234	58	16.218				50	8.715	0.320878	0.566461
14	2.533	62	18.108		21	25.132	11	20.229	0.0380601	0.19509	0.28904		14	2.986	35	17.052				50	8.425	0.326697	0.571574			14	14.593	57	16.2				8	4.004	0.641306	0.800816
15	15.763	50	18.084				15	15.763	0.138974	0.372792			15	11.626	32	17.05										15	9.474	46	16.123				15	9.474	0.279528	0.528704
16	25.241	63	17.636				23	17.498	0.0922678	0.303756			16	14.36	6	16.837		20	18.862	16	14.36	0.0569686	0.238681	0.18934		16	13.967	44	16.107
17	3.416	37	17.508				27	19.368	0.052601	0.229349			17	13.588	68	16.671				17	13.588	0.0781816	0.27961			17	12.883	6	16.079		20	19.075	19	3.72	0.647993	0.80498	0.377785
18	11.485	23	17.498				30	15.233	0.155142	0.39388			18	12.496	56	16.632				21	15.518	0.0314309	0.177288			18	1.623	30	15.883				49	17.644	0.00562795	0.0750197
19	14.297	12	17.417				70	11.961	0.274652	0.524073			19	10.412	49	16.618				26	17.792	0.00321804	0.0567278			19	3.72	26	15.667				51	9.319	0.261586	0.511455
20	9	69	17.164				16	25.241	1.88104e-05	0.0043371			20	18.862	58	16.481				23	13.171	0.0910336	0.301718			20	19.075	37	15.644				24	16.792	0.0143246	0.119685
21	25.132	2	17.071										21	15.518	4	16.212				85	17.315	0.00672675	0.0820168			21	12.665	45	15.143
22	6.58	3	16.478		75	23.329	74	23.045	0.000148199	0.0121737	0.183784		22	20.405	86	16.067										22	14.038	71	15.124		34	18.425	31	6.664	0.407449	0.638318	0.305943
23	17.498	7	16.31				51	15.038	0.126305	0.355395			23	13.171	42	16.018		65	18.83	37	14.634	0.0496558	0.222836	0.415932		23	13.906	73	15.091				33	20.798	0.0165875	0.128792
24	11.368	41	15.917										24	9.893	43	15.716				61	13.224	0.0886351	0.297716			24	16.792	35	14.89				65	10.489	0.185519	0.430719
25	14.455	47	15.908		74	23.045	75	23.329	0.000151874	0.0123237	0.257778		25	13.319	38	15.563				64	2.556	0.746944	0.864259			25	10.167	61	14.759				37	15.644	0.0227817	0.150936
26	10.646	34	15.891				49	12.535	0.207995	0.456064			26	17.792	89	15.538				67	13.578	0.0777945	0.278917			26	15.667	14	14.593				73	15.091	0.0327428	0.18095
27	19.368	15	15.763				50	18.084	0.0463431	0.215274			27	11.496	21	15.518										27	12.115	56	14.151
28	3.801	33	15.569				51	15.038	0.120722	0.347451			28	10.429	69	15.302										28	12.838	43	14.058		49	17.644	48	12.764	0.0764972	0.276581	0.413228
29	18.814	30	15.233										29	3.095	83	15.108		70	18.615	34	11.265	0.155901	0.394843	0.273077		29	3.625	22	14.038				50	8.715	0.256101	0.506064
30	15.233	44	15.161		5	22.768	3	16.478	0.0763223	0.276265	0.508898		30	4.37	40	15.014				76	10.929	0.17048	0.412893			30	15.883	16	13.967				19	3.72	0.622779	0.789163
31	13.562	51	15.038				67	1.575	0.866433	0.930824			31	17.747	51	14.91				77	11.964	0.127658	0.357293			31	6.664	60	13.954				20	19.075	0.00657787	0.0811041
32	12.574	56	14.652				66	1.315	0.887823	0.942243			32	17.05	10	14.832				71	17.796	0.00193572	0.0439968			32	13.752	23	13.906
33	15.569	25	14.455				11	20.229	0.0124359	0.111516			33	0.964	55	14.788				69	15.302	0.031675	0.177975			33	20.798	64	13.906		72	17.422	73	15.091	0.0179015	0.133796	0.133796
34	15.891	19	14.297				7	16.31	0.0804538	0.283644			34	11.265	90	14.758				36	13.934	0.0632341	0.251464			34	18.425	9	13.821
35	13.65	43	14.277										35	17.052	37	14.634										35	14.89	32	13.752		75	16.88	64	13.906	0.0310411	0.176185	0.22657
36	1.735	8	13.786		11	20.229	66	1.315	0.874214	0.934994	0.343477		36	13.934	11	14.519		84	18.568	68	16.671	0.0104377	0.102165	0.239269		36	13.057	52	13.145				74	12.205	0.0767041	0.276955
37	17.508	1	13.7				5	22.768	0.0157535	0.125513			37	14.634	16	14.36				69	15.302	0.0309387	0.175894			37	15.644	36	13.057
38	12.826	35	13.65				7	16.31	0.037532	0.193732			38	15.563	87	14.065				45	11.969	0.126307	0.355396			38	10.755	17	12.883
39	13.441	31	13.562				21	25.132	0.0587455	0.242375			39	12.596	8	14.046				48	12.559	0.104731	0.323621			39	12.132	28	12.838
40	27.615	53	13.451				15	15.763	0.0487403	0.220772			40	15.014	81	14.023										40	21.057	48	12.764
41	15.917	39	13.441										41	12.843	36	13.934		92	18.47	37	14.634	0.0431344	0.207688	0.311175		41	16.747	21	12.665
42	18.498	38	12.826		46	19.828	43	14.277	0.0783763	0.279958	0.300787		42	16.018	17	13.588				39	12.596	0.101143	0.318029			42	12.109	74	12.205
43	14.277	61	12.699				53	13.451	0.103437	0.321616			43	15.716	67	13.578				60	2.281	0.768257	0.876502			43	14.058	39	12.132
44	15.161	32	12.574										44	12.115	9	13.522				32	17.05	0.00591075	0.0768814			44	16.107	27	12.115
45	8.664	49	12.535										45	11.969	25	13.319				35	17.052	0.00589412	0.0767731			45	15.143	42	12.109
46	19.828	65	12.453										46	13.28	46	13.28										46	16.123	67	12
47	15.908	64	11.971										47	12.697	66	13.268		71	17.796	25	13.319	0.0632892	0.251573	0.354757		47	11.416	47	11.416
48	1.97	70	11.961										48	12.559	61	13.224				30	4.37	0.569179	0.754439			48	12.764	5	11.197
49	12.535	58	11.609										49	16.618	23	13.171				34	11.265	0.134684	0.366993			49	17.644	38	10.755
50	18.084	18	11.485										50	8.425	41	12.843				70	18.615	0.00211799	0.0460216			50	8.715	63	10.504
51	15.038	6	11.424										51	14.91	74	12.703										51	9.319	65	10.489
52	2.429	24	11.368										52	4.42	47	12.697										52	13.145	7	10.26
53	13.451	9	11.096										53	5.637	39	12.596										53	3.262	25	10.167
54	2.423	26	10.646										54	11.33	13	12.589										54	2.895	69	9.963
55	18.904	77	10.51										55	14.788	48	12.559										55	8.846	1	9.916
56	14.652	57	10.081										56	16.632	18	12.496										56	14.151	15	9.474
57	10.081	59	10.057										57	12.242	5	12.431										57	16.2	51	9.319
58	11.609	20	9										58	16.481	57	12.242										58	16.218	55	8.846
59	10.057	45	8.664										59	19.665	44	12.115										59	16.743	70	8.733
60	1.189	73	8.567										60	2.281	45	11.969										60	13.954	50	8.715
61	12.699	71	8.04										61	13.224	77	11.964										61	14.759	3	8.269
62	18.108	68	7.511										62	7.535	15	11.626										62	7.796	66	8.256
63	17.636	76	7.239										63	2.082	27	11.496										63	10.504	62	7.796
64	11.971	22	6.58										64	2.556	54	11.33										64	13.906	12	7.507
65	12.453	13	5.471										65	18.83	34	11.265										65	10.489	13	7.234
66	1.315	10	5.464										66	13.268	12	10.969										66	8.256	2	6.88
67	1.575	28	3.801										67	13.578	76	10.929										67	12	68	6.699
68	7.511	17	3.416										68	16.671	28	10.429										68	6.699	31	6.664
69	17.164	14	2.533										69	15.302	19	10.412										69	9.963	76	5.686
70	11.961	52	2.429										70	18.615	78	10.082										70	8.733	8	4.004
71	8.04	54	2.423										71	17.796	24	9.893										71	15.124	19	3.72
72	0.855	48	1.97										72	4.854	80	9.88										72	17.422	29	3.625
73	8.567	36	1.735										73	5.053	3	8.855										73	15.091	53	3.262
74	23.045	67	1.575										74	12.703	50	8.425										74	12.205	54	2.895
75	23.329	66	1.315										75	1.5	62	7.535										75	16.88	10	2.402
76	7.239	60	1.189										76	10.929	2	7.437										76	5.686	18	1.623
77	10.51	72	0.855										77	11.964	53	5.637
													78	10.082	73	5.053
													79	17.097	72	4.854
													80	9.88	52	4.42
													81	14.023	88	4.372
													82	3.081	30	4.37
													83	15.108	1	4.211
													84	18.568	29	3.095
													85	17.315	82	3.081
													86	16.067	14	2.986
													87	14.065	64	2.556
													88	4.372	7	2.285
													89	15.538	60	2.281
													90	14.758	63	2.082
													91	22.314	75	1.5
													92	18.47	33	0.964

## Sheet: fig5.n, q
+/Fzd5	embryo #1552												+/Fzd5	embryo #1559												+/Fzd5	embryo #1439
average intensity / pixel					Variation Index (V.I.)								average intensity / pixel					Variation Index (V.I.)								average intensity / pixel					Variation Index (V.I.)
cell number		from brightest			central cell		surrounding cell						cell number		from brightest			central cell		surrounding cell						cell number		from brightest			central cell		surrounding cell
		cell number			cell number	average intensity / pixel	cell number	average intensity / pixel	(1-(sround/central))^2	SQRT(VI)	VI				cell number			cell number	average intensity / pixel	cell number	average intensity / pixel	(1-(sround/central))^2	SQRT(VI)	VI				cell number			cell number	average intensity / pixel	cell number	average intensity / pixel	(1-(sround/central))^2	SQRT(VI)	VI
1	53.878	68	67.169		68	67.169	29	3.056	0.911076	0.954503	0.78534		1	14.099	29	48.51		29	48.51	28	8.059	0.695338	0.833869	0.691837		1	25.574	13	37.115		13	37.115	5	3.132	0.838348	0.915614	0.530554
2	6.031	72	66.12				70	2.714	0.920822	0.959594			2	16.852	75	45.168				30	33.226	0.0992685	0.315069			2	27.229	18	31.715				18	31.715	0.0211684	0.145494
3	53.232	23	59.47				71	7.181	0.797611	0.893091			3	3.077	22	40.767				31	7.582	0.711834	0.843702			3	11.26	8	29.023
4	39.636	40	58.703				72	66.12	0.000243901	0.0156173			4	1.98	53	37.931				59	2.902	0.883933	0.940177			4	17.929	46	27.872		18	31.715	13	37.115	0.0289907	0.170266	0.543457
5	1.556	39	57.804				69	2.918	0.915002	0.956557			5	18.524	8	37.585				62	22.976	0.277061	0.526366			5	3.132	2	27.229				5	3.132	0.812243	0.901245
6	36.961	24	57.463				26	4.522	0.869887	0.932677			6	18.753	95	35.466										6	14.834	21	26.05				10	2.42	0.853213	0.923695
7	41.147	17	56.628										7	3.918	23	35.047		75	45.168	54	34.916	0.0515176	0.226975	0.426023		7	16.88	29	25.695				21	26.05	0.0319059	0.178622
8	9.584	64	55.714		72	66.12	29	3.056	0.909698	0.953781	0.707386		8	37.585	54	34.916				55	3.483	0.851722	0.922888			8	29.023	1	25.574
9	4.453	45	54.341				40	58.703	0.0125832	0.112175			9	30.023	93	34.838				83	26.49	0.171001	0.413523			9	19.882	33	24.635		8	29.023	2	27.229	0.00382085	0.061813	0.578636
10	8.935	1	53.878				37	6.114	0.823614	0.907532			10	32.897	98	34.25				85	32.168	0.0828371	0.287814			10	2.42	11	24.358				10	2.42	0.840188	0.916618
11	41.842	85	53.818				73	4.39	0.871619	0.933606			11	3.272	79	33.686				74	32.57	0.0777932	0.278914			11	24.358	20	24.355				16	2.388	0.842211	0.91772
12	43.798	13	53.543				32	39.301	0.16452	0.405611			12	21.042	86	33.289										12	20.672	17	24.335				7	16.88	0.175052	0.418392
13	53.543	65	53.366				26	4.522	0.867896	0.931609			13	16.582	30	33.226		22	40.767	21	5.123	0.764461	0.874335	0.500814		13	37.115	70	24.169
14	8.56	3	53.232										14	2.793	10	32.897				23	35.047	0.0196868	0.14031			14	18.446	37	23.995		46	27.872	40	11.745	0.334789	0.578609	0.286982
15	45.453	38	52.468		23	59.47	16	48.718	0.0326876	0.180797	0.335638		15	14.368	74	32.57				24	20.881	0.237945	0.487797			15	18.559	64	23.941				64	23.941	0.0198916	0.141038
16	48.718	43	52.06				24	57.463	0.00113893	0.0337481			16	2.721	58	32.337										16	2.388	61	23.677				48	21.037	0.0601369	0.245228
17	56.628	75	51.99				28	38.974	0.11878	0.344644			17	1.984	85	32.168		53	37.931	51	26.376	0.0928007	0.304632	0.206814		17	24.335	19	23.57				49	22.77	0.0335077	0.183051
18	6.926	87	51.71				30	2.344	0.922724	0.960585			18	30.33	76	31.824				52	31.659	0.0273416	0.165353			18	31.715	69	23.382
19	9.389	46	51.704				27	50.049	0.0250956	0.158416			19	20.658	52	31.659				54	34.916	0.00631809	0.0794864			19	23.57	56	22.94		2	27.229	6	14.834	0.207219	0.455213	0.260549
20	50.888	63	51.557										20	30.443	91	31.648				79	33.686	0.0125247	0.111914			20	24.355	68	22.896				8	29.023	0.00434092	0.0658856
21	41.851	20	50.888		40	58.703	43	52.06	0.0128058	0.113163	0.597448		21	5.123	70	31.574				81	27.391	0.0772134	0.277873			21	26.05	49	22.77
22	22.372	83	50.263				41	4.305	0.858708	0.926665			22	40.767	78	31.478				83	26.49	0.0909786	0.301627			22	2.174	25	22.632		21	26.05	10	2.42	0.822834	0.907102	0.32929
23	59.47	27	50.049				37	6.114	0.802545	0.895849			23	35.047	57	30.748										23	20.726	57	22.531				18	31.715	0.0472916	0.217466
24	57.463	42	49.129				72	66.12	0.0159638	0.126348			24	20.881	99	30.476		8	37.585	7	3.918	0.802379	0.895756	0.537322		24	16.438	50	22.047				28	21.388	0.0320279	0.178964
25	4.358	16	48.718				73	4.39	0.856026	0.925217			25	18.242	20	30.443				9	30.023	0.0404803	0.201197			25	22.632	28	21.388				29	25.695	0.000185713	0.0136276
26	4.522	76	48.333										26	4.084	18	30.33				10	32.897	0.0155577	0.124731			26	2.087	53	21.271
27	50.049	84	45.487		39	57.804	91	38.297	0.113885	0.337468	0.586824		27	2.943	68	30.039				16	2.721	0.860449	0.927604			27	14.629	38	21.246		29	25.695	21	26.05	0.00019088	0.0138159	0.326406
28	38.974	15	45.453				33	40.299	0.0917083	0.302834			28	8.059	9	30.023										28	21.388	48	21.037				33	24.635	0.00170182	0.0412532
29	3.056	12	43.798				36	5.642	0.814315	0.902394			29	48.51	61	29.181		95	35.466	88	28.008	0.0442202	0.210286	0.259027		29	25.695	31	20.807				35	1.949	0.854051	0.924149
30	2.344	35	43.768				89	31.266	0.210776	0.459103			30	33.226	46	29.083				96	28.515	0.0384123	0.195991			30	15.922	66	20.785
31	8.948	53	43.543				90	3.912	0.869226	0.932323			31	7.582	63	29.075				89	22.315	0.137497	0.370806			31	20.807	23	20.726
32	39.301	55	42.225										32	12.058	73	28.667										32	2.795	12	20.672
33	40.299	86	42.189		24	57.463	23	59.47	0.00121988	0.0349268	0.316499		33	14.122	96	28.515		23	35.047	22	40.767	0.0266373	0.163209	0.283705		33	24.635	9	19.882
34	8.507	21	41.851				30	2.344	0.920081	0.959209			34	25.853	66	28.172				24	20.881	0.163378	0.4042			34	18.971	34	18.971
35	43.768	11	41.842				28	38.974	0.103526	0.321755			35	15.28	88	28.008										35	1.949	15	18.559
36	5.642	49	41.333				20	50.888	0.0130923	0.114421			36	17.052	81	27.391		54	34.916	52	31.659	0.00870135	0.093281	0.322964		36	13.061	47	18.52
37	6.114	47	41.296				16	48.718	0.0231602	0.152185			37	10.337	83	26.49				53	37.931	0.00745634	0.0863501			37	23.995	54	18.447
38	52.468	7	41.147										38	21.74	51	26.376				83	26.49	0.0582363	0.241322			38	21.246	14	18.446
39	57.804	77	41.045		17	56.628	71	7.181	0.762461	0.87319	0.483552		39	16.491	34	25.853				75	45.168	0.0862121	0.293619			39	11.356	63	18.434
40	58.703	57	40.688				69	2.918	0.899597	0.948471			40	3.052	82	25.438				55	3.483	0.810443	0.900246			40	11.745	4	17.929
41	4.305	44	40.662				13	53.543	0.00296789	0.0544783			41	21.338	69	24.68										41	1.355	42	17.559
42	49.129	50	40.607				16	48.718	0.0195115	0.139684			42	24.275	84	24.4		93	34.838	92	22.528	0.124856	0.35335	0.304428		42	17.559	59	17.524
43	52.06	33	40.299				92	33.867	0.161555	0.401939			43	22.621	44	24.369				94	18.521	0.219368	0.468368			43	1.27	7	16.88
44	40.662	4	39.636										44	24.369	42	24.275				91	31.648	0.00838446	0.0915667			44	1.709	24	16.438
45	54.341	67	39.472		64	55.714	10	8.935	0.704974	0.839627	0.446022		45	18.36	80	24.107										45	2.118	30	15.922
46	51.704	32	39.301				61	7.258	0.756426	0.869728			46	29.083	97	23.945		98	34.25	97	23.945	0.0905263	0.300876	0.300876		46	27.872	6	14.834
47	41.296	51	39.278				62	18.617	0.443352	0.665847			47	19.632	62	22.976										47	18.52	52	14.824
48	3.632	66	39.108				63	51.557	0.00556713	0.0746132			48	2.698	43	22.621										48	21.037	27	14.629
49	41.333	28	38.974				15	45.453	0.0339196	0.184173			49	2.619	92	22.528										49	22.77	67	13.127
50	40.607	91	38.297				65	53.366	0.0017761	0.0421438			50	1.349	89	22.315										50	22.047	36	13.061
51	39.278	52	37.727										51	26.376	38	21.74										51	7.733	40	11.745
52	37.727	6	36.961		45	54.341	46	51.704	0.00235486	0.0485269	0.226154		52	31.659	41	21.338										52	14.824	39	11.356
53	43.543	58	36.69				86	42.189	0.0500081	0.223625			53	37.931	12	21.042										53	21.271	3	11.26
54	3.018	88	34.203				42	49.129	0.00919927	0.0959128			54	34.916	24	20.881										54	18.447	62	10.926
55	42.225	92	33.867				38	52.468	0.00118801	0.0344675			55	3.483	19	20.658										55	2.443	65	9.467
56	2.75	79	32.758				83	50.263	0.0056317	0.0750446			56	3.02	47	19.632										56	22.94	60	7.929
57	40.688	89	31.266				77	41.045	0.0598669	0.244677			57	30.748	6	18.753										57	22.531	51	7.733
58	36.69	60	30.753				78	7.563	0.741017	0.860823			58	32.337	5	18.524										58	3.373	58	3.373
59	5.21	80	29.124										59	2.902	94	18.521										59	17.524	5	3.132
60	30.753	82	28.661										60	6.244	45	18.36										60	7.929	32	2.795
61	7.258	22	22.372										61	29.181	25	18.242										61	23.677	71	2.793
62	18.617	62	18.617										62	22.976	36	17.052										62	10.926	55	2.443
63	51.557	93	17										63	29.075	65	16.878										63	18.434	10	2.42
64	55.714	8	9.584										64	15.98	2	16.852										64	23.941	16	2.388
65	53.366	19	9.389										65	16.878	13	16.582										65	9.467	22	2.174
66	39.108	31	8.948										66	28.172	39	16.491										66	20.785	45	2.118
67	39.472	10	8.935										67	15.909	64	15.98										67	13.127	26	2.087
68	67.169	14	8.56										68	30.039	67	15.909										68	22.896	35	1.949
69	2.918	34	8.507										69	24.68	35	15.28										69	23.382	44	1.709
70	2.714	81	8.32										70	31.574	15	14.368										70	24.169	41	1.355
71	7.181	78	7.563										71	10.89	33	14.122										71	2.793	43	1.27
72	66.12	61	7.258										72	3.19	1	14.099
73	4.39	71	7.181										73	28.667	32	12.058
74	2.618	18	6.926										74	32.57	71	10.89
75	51.99	37	6.114										75	45.168	37	10.337
76	48.333	2	6.031										76	31.824	28	8.059
77	41.045	36	5.642										77	6.437	31	7.582
78	7.563	59	5.21										78	31.478	77	6.437
79	32.758	26	4.522										79	33.686	60	6.244
80	29.124	9	4.453										80	24.107	90	5.402
81	8.32	73	4.39										81	27.391	21	5.123
82	28.661	25	4.358										82	25.438	87	4.152
83	50.263	41	4.305										83	26.49	26	4.084
84	45.487	90	3.912										84	24.4	7	3.918
85	53.818	48	3.632										85	32.168	55	3.483
86	42.189	29	3.056										86	33.289	11	3.272
87	51.71	54	3.018										87	4.152	72	3.19
88	34.203	69	2.918										88	28.008	3	3.077
89	31.266	56	2.75										89	22.315	40	3.052
90	3.912	70	2.714										90	5.402	56	3.02
91	38.297	74	2.618										91	31.648	27	2.943
92	33.867	30	2.344										92	22.528	59	2.902
93	17	5	1.556										93	34.838	14	2.793
													94	18.521	16	2.721
													95	35.466	48	2.698
													96	28.515	49	2.619
													97	23.945	17	1.984
													98	34.25	4	1.98
													99	30.476	50	1.349
Fzd5/Fzd5	embryo #1554												Fzd5/Fzd5	embryo #1416												Fzd5/Fzd5	embryo #2276
average intensity / pixel					Variation Index (V.I.)								average intensity / pixel					Variation Index (V.I.)								average intensity / pixel					Variation Index (V.I.)
cell number		from brightest			central cell		surrounding cell						cell number		from brightest			central cell		surrounding cell						cell number		from brightest			central cell		surrounding cell
		cell number			cell number	average intensity / pixel	cell number	average intensity / pixel	(1-(sround/central))^2	SQRT(VI)	VI				cell number			cell number	average intensity / pixel	cell number	average intensity / pixel	(1-(sround/central))^2	SQRT(VI)	VI				cell number			cell number	average intensity / pixel	cell number	average intensity / pixel	(1-(sround/central))^2	SQRT(VI)	VI
1	15.889	87	51.296		87	51.296	42	5.539	0.795698	0.892019	0.774103		1	13.842	81	33.68		81	33.68	26	8.586	0.555131	0.745071	0.808247		1	21.106	35	33.276		35	33.276	25	11.316	0.435514	0.659935	0.431777
2	44.203	83	50.227				38	9.169	0.674457	0.821253			2	4.122	50	33.056				80	2.423	0.861292	0.928058			2	16.892	40	32.987				27	24.043	0.0769881	0.277467
3	20.533	14	46.613				31	15.55	0.48561	0.696857			3	22.574	64	30.613				83	4.03	0.775006	0.880344			3	2.729	77	32.879				28	12.117	0.404323	0.635864
4	8.338	2	44.203				84	4.193	0.843199	0.918259			4	1.196	35	28.949				30	10.794	0.461738	0.679513			4	11.426	101	29.936				30	14.078	0.332851	0.576932
5	8.627	15	42.777				85	12.195	0.581044	0.762262			5	18.382	87	28.57										5	13.05	53	29.225				40	32.987	7.54281e-05	0.00868494
6	9.871	91	36.766				86	30.086	0.170968	0.413483			6	14.929	48	27.633		50	33.056	88	1.229	0.927024	0.962821	0.726343		6	12.021	29	28.933
7	7.352	13	35.096				33	3.522	0.867394	0.93134			7	2.732	62	26.675				86	3.278	0.811504	0.900835			7	11.983	80	27.304		40	32.987	33	12.121	0.400122	0.632552	0.370946
8	7.057	72	35.063				36	12.447	0.573578	0.75735			8	1.71	78	26.017				54	17.355	0.225608	0.474982			8	14.398	13	27.24				35	33.276	7.67556e-05	0.00876103
9	14.247	89	30.965										9	3.037	76	25.557				60	14.322	0.321189	0.566735			9	7.207	23	26.232				64	14.329	0.319922	0.565617
10	3.702	86	30.086		83	50.227	26	27.936	0.196963	0.443805	0.587266		10	17.835	56	25.556										10	10.712	27	24.043				49	23.28	0.0865933	0.294267
11	17.718	26	27.936				84	4.193	0.840007	0.916519			11	10.09	77	25.255		64	30.613	56	25.556	0.0272882	0.165191	0.391609		11	19.129	15	23.467				50	21.325	0.124986	0.353533
12	2.887	64	26.132				21	9.415	0.660239	0.812551			12	10.244	14	23.726				57	23.492	0.0541091	0.232614			12	6.817	49	23.28
13	35.096	75	25.702				15	42.777	0.0220008	0.148327			13	1.923	57	23.492				67	6.826	0.603764	0.777023			13	27.24	22	22.54		77	32.879	12	6.817	0.628316	0.792664	0.451626
14	46.613	25	25.094				18	19.331	0.378382	0.615127			14	23.726	22	23.157										14	7.115	100	22.462				13	27.24	0.0294149	0.171508
15	42.777	30	24.234										15	2.831	31	22.872		35	28.949	27	3.51	0.772206	0.878752	0.732564		15	23.467	44	22.167				78	16.662	0.243279	0.493233
16	4.506	97	23.092		14	46.613	11	17.718	0.384265	0.619891	0.756945		16	5.422	3	22.574				31	22.872	0.0440668	0.209921			16	18.069	79	22.067				18	14.268	0.320407	0.566045
17	20.586	96	22.743				6	9.871	0.621314	0.788235			17	15.949	42	21.281				40	3.164	0.793354	0.890704			17	12.756	52	21.469				79	22.067	0.108137	0.328842
18	19.331	28	22.661				17	20.586	0.31177	0.558364			18	20.543	28	21.114				43	1.422	0.904171	0.950879			18	14.268	50	21.325				80	27.304	0.028751	0.169561
19	7.437	71	22.392				20	3.745	0.84577	0.919658			19	1.665	29	20.586										19	1.878	21	21.187				81	11.852	0.408994	0.639527
20	3.745	98	20.837				102	6.758	0.731057	0.855019			20	11.244	18	20.543		87	28.57	56	25.556	0.0111293	0.105495	0.352363		20	4.763	1	21.106
21	9.415	17	20.586				80	16.271	0.423715	0.650934			21	2.73	45	20.106				86	3.278	0.783693	0.885264			21	21.187	46	20.724		101	29.936	87	18.766	0.139226	0.373129	0.311398
22	2.481	93	20.586				103	1.44	0.939169	0.969107			22	23.157	91	19.312				62	26.675	0.00439945	0.0663283			22	22.54	11	19.129				100	22.462	0.0623331	0.249666
23	1.288	3	20.533				9	14.247	0.48213	0.694356			23	13.274	5	18.382										23	26.232	87	18.766
24	1.64	18	19.331										24	3.614	72	17.885		48	27.633	43	1.422	0.899728	0.94854	0.514765		24	15.103	16	18.069		53	29.225	44	22.167	0.0583249	0.241506	0.222464
25	25.094	100	19.096		2	44.203	57	1.021	0.954338	0.976902	0.875283		25	4.692	10	17.835				40	3.164	0.784109	0.885499			25	11.316	2	16.892				49	23.28	0.0413804	0.203422
26	27.936	11	17.718				58	1.851	0.918004	0.958125			26	8.586	54	17.355				56	25.556	0.00564959	0.0751638			26	2.092	78	16.662
27	6.524	70	17.366				55	2.458	0.891878	0.944393			27	3.51	59	16.315				57	23.492	0.0224571	0.149857			27	24.043	34	16.384		29	28.933	20	4.763	0.697857	0.835378	0.489718
28	22.661	68	17.283				56	3.16	0.862134	0.928512			28	21.114	17	15.949										28	12.117	85	16.324				23	26.232	0.0087149	0.0933536
29	2.387	90	17.114				4	8.338	0.658322	0.81137			29	20.586	41	15.813		62	26.675	67	6.826	0.553692	0.744105	0.426079		29	28.933	38	15.388				32	12.673	0.315831	0.561988
30	24.234	53	16.804				53	16.804	0.384208	0.619845			30	10.794	6	14.929				87	28.57	0.00504672	0.0710403			30	14.078	24	15.103				38	15.388	0.219165	0.468151
31	15.55	80	16.271				54	4.958	0.788252	0.887836			31	22.872	60	14.322				60	14.322	0.214455	0.463093			31	10.49	43	15.068
32	3.301	49	16.261										32	3.298	69	14.074										32	12.673	8	14.398		80	27.304	79	22.067	0.0367885	0.191803	0.27561
33	3.522	1	15.889		15	42.777	8	7.057	0.697272	0.835028	0.703986		33	13.225	74	13.936		78	26.017	76	25.557	0.000312609	0.0176807	0.431929		33	12.121	64	14.329				81	11.852	0.32027	0.565924
34	12.702	31	15.55				9	14.247	0.444819	0.666947			34	1.126	1	13.842				77	25.255	0.000857819	0.0292885			34	16.384	18	14.268				15	23.467	0.0197484	0.140529
35	3.783	82	15.325				12	2.887	0.869576	0.93251			35	28.949	23	13.274				24	3.614	0.741477	0.861091			35	33.276	30	14.078				77	32.879	0.0416905	0.204183
36	12.447	61	14.342				80	16.271	0.383944	0.619632			36	1.23	33	13.225				25	4.692	0.671837	0.819656			36	2.351	63	13.287
37	4.093	9	14.247				102	6.758	0.708994	0.842018			37	1.279	61	13.208										37	5.955	5	13.05		13	27.24	11	19.129	0.0886614	0.297761	0.41071
38	9.169	73	14.024				103	1.44	0.933807	0.966337			38	4.426	20	11.244		76	25.557	16	5.422	0.620703	0.787847	0.520914		38	15.388	42	12.782				12	6.817	0.562115	0.749743
39	1.697	79	13.893				21	9.415	0.608252	0.779905			39	8.209	30	10.794				77	25.255	0.000139635	0.0118167			39	12.015	17	12.756				77	32.879	0.0428539	0.207012
40	3.96	47	13.766				83	50.227	0.0303314	0.174159			40	3.164	92	10.613				78	26.017	0.000323963	0.017999			40	32.987	32	12.673				78	16.662	0.150797	0.388326
41	3.758	78	12.755				18	19.331	0.300412	0.548098			41	15.813	12	10.244				82	1.832	0.861773	0.928317			41	3.086	89	12.457
42	5.539	34	12.702				79	13.893	0.455926	0.675223			42	21.281	11	10.09				24	3.614	0.737178	0.858591			42	12.782	33	12.121		23	26.232	70	10.783	0.346847	0.588937	0.53226
43	1.47	36	12.447										43	1.422	26	8.586										43	15.068	28	12.117				29	28.933	0.010602	0.102966
44	1.432	85	12.195		91	36.766	30	24.234	0.116184	0.340858	0.621716		44	3.89	39	8.209		56	25.556	57	23.492	0.00652279	0.0807638	0.400243		44	22.167	6	12.021				26	2.092	0.84686	0.92025
45	2.909	63	12.141				92	7.903	0.616297	0.785046			45	20.106	58	7.623				86	3.278	0.759918	0.871733			45	8.823	39	12.015				32	12.673	0.267173	0.516888
46	2.443	65	11.097				93	20.586	0.193671	0.440081			46	1.581	53	7.53				87	28.57	0.0139092	0.117937			46	20.724	7	11.983
47	13.766	74	10.676				45	2.909	0.848016	0.920878			47	7.086	65	7.36				64	30.613	0.0391562	0.197879			47	8.014	81	11.852		27	24.043	19	1.878	0.849881	0.92189	0.559383
48	3.353	6	9.871										48	27.633	47	7.086				67	6.826	0.537143	0.7329			48	7.221	91	11.583				24	15.103	0.13826	0.371834
49	16.261	94	9.43		13	35.096	10	3.702	0.800162	0.894518	0.571661		49	3.8	67	6.826										49	23.28	4	11.426				30	14.078	0.171782	0.414466
50	3.949	21	9.415				67	4.74	0.748124	0.864942			50	33.056	84	5.952										50	21.325	25	11.316				25	11.316	0.280204	0.529343
51	5.889	38	9.169				68	17.283	0.257608	0.507551			51	2.772	66	5.655										51	2.124	65	11.278
52	4.717	5	8.627				69	4.685	0.750838	0.866509			52	2.565	16	5.422										52	21.469	70	10.783
53	16.804	4	8.338				70	17.366	0.255213	0.505186			53	7.53	94	5.032										53	29.225	88	10.758
54	4.958	92	7.903				71	22.392	0.131028	0.361979			54	17.355	55	4.774										54	2.469	10	10.712
55	2.458	19	7.437				72	35.063	8.84123e-07	0.000940278			55	4.774	90	4.705										55	5.316	31	10.49
56	3.16	7	7.352										56	25.556	25	4.692										56	10.077	73	10.471
57	1.021	8	7.057		72	35.063	19	7.437	0.62078	0.787896	0.490845		57	23.492	38	4.426										57	9.691	74	10.186
58	1.851	95	7.034				71	22.392	0.130594	0.361378			58	7.623	2	4.122										58	4.671	82	10.185
59	3.592	102	6.758				13	35.096	8.85788e-07	0.000941163			59	16.315	83	4.03										59	5.182	56	10.077
60	3.558	27	6.524				22	2.481	0.86349	0.929242			60	14.322	44	3.89										60	2.75	57	9.691
61	14.342	51	5.889				90	17.114	0.262049	0.511907			61	13.208	63	3.803										61	5.088	45	8.823
62	1.696	42	5.539				28	22.661	0.125108	0.353706			62	26.675	49	3.8										62	6.096	92	8.622
63	12.141	54	4.958										63	3.803	71	3.721										63	13.287	90	8.491
64	26.132	67	4.74		89	30.965	29	2.387	0.851768	0.922913	0.895963		64	30.613	24	3.614										64	14.329	69	8.397
65	11.097	52	4.717				88	2.958	0.818071	0.904473			65	7.36	27	3.51										65	11.278	47	8.014
66	3.36	69	4.685				35	3.783	0.770585	0.87783			66	5.655	95	3.363										66	7.796	66	7.796
67	4.74	16	4.506				41	3.758	0.772003	0.878637			67	6.826	32	3.298										67	2.255	99	7.779
68	17.283	84	4.193										68	2.101	86	3.278										68	2.769	71	7.61
69	4.685	99	4.105		86	30.086	23	1.288	0.916212	0.957189	0.759052		69	14.074	40	3.164										69	8.397	48	7.221
70	17.366	37	4.093				27	6.524	0.613332	0.783155			70	1.986	9	3.037										70	10.783	9	7.207
71	22.392	40	3.96				31	15.55	0.233432	0.483148			71	3.721	15	2.831										71	7.61	14	7.115
72	35.063	50	3.949				85	12.195	0.353623	0.594662			72	17.885	51	2.772										72	3.067	12	6.817
73	14.024	35	3.783				84	4.193	0.740689	0.860633			73	2.494	7	2.732										73	10.471	84	6.312
74	10.676	41	3.758				20	3.745	0.766541	0.875523			74	13.936	21	2.73										74	10.186	62	6.096
75	25.702	20	3.745										75	2.515	89	2.625										75	4.375	86	6.04
76	3.384	10	3.702										76	25.557	52	2.565										76	2.4	37	5.955
77	3.067	59	3.592										77	25.255	75	2.515										77	32.879	97	5.779
78	12.755	60	3.558										78	26.017	73	2.494										78	16.662	93	5.507
79	13.893	33	3.522										79	0.818	80	2.423										79	22.067	55	5.316
80	16.271	76	3.384										80	2.423	68	2.101										80	27.304	59	5.182
81	1.329	66	3.36										81	33.68	70	1.986										81	11.852	98	5.137
82	15.325	48	3.353										82	1.832	13	1.923										82	10.185	61	5.088
83	50.227	32	3.301										83	4.03	82	1.832										83	1.988	20	4.763
84	4.193	56	3.16										84	5.952	8	1.71										84	6.312	58	4.671
85	12.195	77	3.067										85	1.595	19	1.665										85	16.324	75	4.375
86	30.086	88	2.958										86	3.278	85	1.595										86	6.04	96	4.111
87	51.296	45	2.909										87	28.57	46	1.581										87	18.766	41	3.086
88	2.958	12	2.887										88	1.229	43	1.422										88	10.758	72	3.067
89	30.965	22	2.481										89	2.625	37	1.279										89	12.457	68	2.769
90	17.114	55	2.458										90	4.705	36	1.23										90	8.491	60	2.75
91	36.766	46	2.443										91	19.312	88	1.229										91	11.583	3	2.729
92	7.903	29	2.387										92	10.613	4	1.196										92	8.622	54	2.469
93	20.586	101	1.88										93	0.97	34	1.126										93	5.507	76	2.4
94	9.43	58	1.851										94	5.032	93	0.97										94	1.818	36	2.351
95	7.034	39	1.697										95	3.363	79	0.818										95	2.098	67	2.255
96	22.743	62	1.696																							96	4.111	51	2.124
97	23.092	24	1.64																							97	5.779	95	2.098
98	20.837	43	1.47																							98	5.137	26	2.092
99	4.105	103	1.44																							99	7.779	83	1.988
100	19.096	44	1.432																							100	22.462	19	1.878
101	1.88	81	1.329																							101	29.936	94	1.818
102	6.758	23	1.288
103	1.44	57	1.021
+/vt	embryo #2251												+/vt	embryo #2253												+/vt	embryo #2250
average intensity / pixel					Variation Index (V.I.)								average intensity / pixel					Variation Index (V.I.)								average intensity / pixel					Variation Index (V.I.)
cell number		from brightest			central cell		surrounding cell						cell number		from brightest			central cell		surrounding cell						cell number		from brightest			central cell		surrounding cell
		cell number			cell number	average intensity / pixel	cell number	average intensity / pixel	(1-(sround/central))^2	SQRT(VI)	VI				cell number			cell number	average intensity / pixel	cell number	average intensity / pixel	(1-(sround/central))^2	SQRT(VI)	VI				cell number			cell number	average intensity / pixel	cell number	average intensity / pixel	(1-(sround/central))^2	SQRT(VI)	VI
1	47	3	66.701		3	66.701	2	61.479	0.00612927	0.0782897	0.25407		1	27.237	2	45.715		2	45.715	1	27.237	0.163378	0.4042	0.388786		1	41.721	43	63.5		43	63.5	30	27.688	0.31806	0.563969	0.45069
2	61.479	84	66.273				45	35.512	0.218644	0.467594			2	45.715	15	42.859				4	24.239	0.220693	0.46978			2	48.154	13	54.318				39	32.222	0.242622	0.492567
3	66.701	77	65.051				47	59.936	0.0102866	0.101423			3	1.885	61	40.649				40	32.349	0.0854841	0.292377			3	43.923	7	52.865				42	31.958	0.246735	0.496724
4	4.431	2	61.479				48	42.09	0.136143	0.368975			4	24.239	58	39.36										4	42.092	25	50.703				44	48.917	0.0527407	0.229654
5	5.456	10	61.442										5	4.017	29	38.292		15	42.859	12	31.378	0.0717588	0.267878	0.269337		5	45.457	75	50.087				46	33.621	0.221404	0.470535
6	39.573	89	60.563		84	66.273	85	37.358	0.190359	0.436301	0.792713		6	22.244	64	37.716				50	23.113	0.212263	0.46072			6	30.63	18	49.213
7	3.299	44	60.111				86	3.591	0.894566	0.945815			7	33.41	43	37.28				22	31.146	0.0746882	0.273291			7	52.865	38	49.1		13	54.318	8	41.843	0.0527465	0.229666	0.262019
8	55.735	47	59.936				87	1.274	0.961923	0.980776			8	24.288	39	36.683				43	37.28	0.0169445	0.130171			8	41.843	44	48.917				10	33.408	0.148191	0.384955
9	57.32	20	59.036				82	1.506	0.955068	0.977276			9	24.644	44	35.883				44	35.883	0.0264929	0.162766			9	29.75	65	48.359				17	45.006	0.0293899	0.171435
10	61.442	9	57.32				83	35.81	0.211287	0.459659			10	29.828	41	35.823				17	29.093	0.103165	0.321193			10	33.408	27	48.215
11	48.259	40	57.306				88	2.886	0.914802	0.956453			11	20.709	72	35.605										11	30.106	2	48.154		7	52.865	55	28.443	0.213416	0.461969	0.405826
12	46.766	32	57.257										12	31.378	48	35.503		61	40.649	60	35.295	0.0173483	0.131713	0.209952		12	6.651	77	47.975				60	44.869	0.0228775	0.151253
13	5.14	8	55.735		77	65.051	31	51.543	0.0431195	0.207652	0.490835		13	32.945	60	35.295				62	34.216	0.0250454	0.158257			13	54.318	5	45.457				61	45.392	0.0199827	0.14136
14	41	56	55.307				72	30.874	0.276032	0.525388			14	30.254	66	35.164				74	26.833	0.115522	0.339885			14	26.324	61	45.392				62	8.245	0.712398	0.844037
15	51.937	90	54.434				74	49.299	0.0586359	0.242148			15	42.859	67	34.987										15	42.514	70	45.123				11	30.106	0.18534	0.430512
16	53.015	30	54.36				75	2.967	0.91086	0.95439			16	26.956	37	34.619		58	39.36	59	31.208	0.0428961	0.207114	0.179452		16	41.302	17	45.006
17	48.252	21	53.349				76	42.189	0.123515	0.351447			17	29.093	30	34.393				63	30.13	0.0549912	0.234502			17	45.006	60	44.869		25	50.703	23	40.305	0.0420564	0.205077	0.22571
18	47.392	16	53.015				27	51.377	0.0441858	0.210204			18	29.064	62	34.216				64	37.716	0.00174459	0.0417683			18	49.213	21	44.168				26	36.925	0.0738423	0.271739
19	4.063	15	51.937				78	3.603	0.892293	0.944613			19	26.588	47	34.136				65	30.133	0.0549555	0.234426			19	37.939	3	43.923				27	48.215	0.00240787	0.0490701
20	59.036	31	51.543										20	7.806	34	34.042										20	24.359	15	42.514				28	27.638	0.206938	0.454904
21	53.349	27	51.377		2	61.479	1	47	0.0554656	0.235511	0.224848		21	13.111	69	33.914		29	38.292	22	31.146	0.0348265	0.186619	0.534146		21	44.168	4	42.092				64	34.111	0.107085	0.327239
22	43.794	25	49.699				6	39.573	0.126962	0.356317			22	31.146	33	33.751				25	5.551	0.731085	0.855035			22	31.509	8	41.843				65	48.359	0.00213721	0.04623
23	41.763	74	49.299				45	35.512	0.178398	0.422372			23	31.81	7	33.41				31	25.817	0.106137	0.325786			23	40.305	92	41.762
24	43.786	11	48.259				3	66.701	0.00721473	0.0849396			24	20.862	70	33.232				57	8.84	0.59158	0.769142			24	36.657	1	41.721		75	50.087	18	49.213	0.00030449	0.0174496	0.158953
25	49.699	17	48.252				47	59.936	0.00062991	0.025098			25	5.551	13	32.945										25	50.703	50	41.468				21	44.168	0.0139652	0.118174
26	47.659	49	48.145										26	23.164	28	32.835		64	37.716	58	39.36	0.00189999	0.0435889	0.190138		26	36.925	78	41.321				77	47.975	0.00177802	0.0421666
27	51.377	26	47.659		10	61.442	7	3.299	0.895497	0.946307	0.588918		27	23.671	42	32.786				65	30.133	0.0404232	0.201055			27	48.215	16	41.302				78	41.321	0.0306304	0.175015
28	41.136	68	47.587				46	4.295	0.86508	0.930097			28	32.835	40	32.349				72	35.605	0.00313275	0.0559709			28	27.638	80	41.189				74	39.264	0.0466923	0.216084
29	46.882	18	47.392				47	59.936	0.000600785	0.0245109			29	38.292	23	31.81				73	20.369	0.211542	0.459937			29	21.864	76	40.86				91	30.812	0.148094	0.38483
30	54.36	50	47.006				13	5.14	0.839686	0.916344			30	34.393	12	31.378										30	27.688	23	40.305
31	51.543	1	47				56	55.307	0.00997008	0.0998503			31	25.817	59	31.208		43	37.28	44	35.883	0.00140424	0.0374732	0.160869		31	24.79	49	39.703		18	49.213	17	45.006	0.00730778	0.0854855	0.148343
32	57.257	29	46.882				57	7.145	0.780946	0.883711			32	28.6	22	31.146				45	24.234	0.122462	0.349946			32	39.605	52	39.633				19	37.939	0.0524803	0.229086
33	40.805	12	46.766				58	41.682	0.103429	0.321604			33	33.751	36	30.423				15	42.859	0.0223955	0.149651			33	33.89	32	39.605				21	44.168	0.010509	0.102514
34	2.587	43	46.743										34	34.042	14	30.254				17	29.093	0.0482278	0.219608			34	39.426	41	39.437				64	34.111	0.0941693	0.30687
35	4.68	55	46.47		89	60.563	73	40.544	0.109262	0.330548	0.489628		35	28.039	65	30.133				48	35.503	0.00227208	0.0476663			35	32.885	34	39.426				75	50.087	0.000315401	0.0177595
36	44.429	36	44.429				74	49.299	0.0345916	0.185988			36	30.423	63	30.13										36	4.98	47	39.41
37	38.324	22	43.794				88	2.886	0.906965	0.952347			37	34.619	10	29.828		39	36.683	73	20.369	0.197784	0.444729	0.425756		37	27.018	74	39.264		38	49.1	36	4.98	0.807436	0.898574	0.481177
38	5.395	24	43.786										38	27.849	71	29.626				74	26.833	0.0721012	0.268517			38	49.1	40	38.792				37	27.018	0.202262	0.449735
39	2.5	76	42.189		44	60.111	6	39.573	0.116737	0.341668	0.243561		39	36.683	17	29.093				75	15.993	0.31812	0.564021			39	32.222	19	37.939				39	32.222	0.118162	0.343747
40	57.306	48	42.09				1	47	0.0475733	0.218113			40	32.349	18	29.064										40	38.792	81	37.667				40	38.792	0.0440743	0.209939
41	22.812	23	41.763				43	46.743	0.0494567	0.222389			41	35.823	46	28.853										41	39.437	67	37.375				20	24.359	0.253905	0.50389
42	33.189	58	41.682				11	48.259	0.0388754	0.197169			42	32.786	32	28.6										42	31.958	26	36.925
43	46.743	28	41.136				45	35.512	0.167466	0.409226			43	37.28	35	28.039										43	63.5	71	36.873		44	48.917	39	32.222	0.11648	0.341292	0.294853
44	60.111	14	41				8	55.735	0.00529964	0.0727987			44	35.883	38	27.849										44	48.917	24	36.657				43	63.5	0.0888739	0.298117
45	35.512	33	40.805										45	24.234	52	27.835										45	10.133	73	35.523				26	36.925	0.0600985	0.24515
46	4.295	73	40.544		47	59.936	3	66.701	0.0127397	0.11287	0.416182		46	28.853	53	27.827										46	33.621	88	34.14
47	59.936	6	39.573				48	42.09	0.0886556	0.297751			47	34.136	1	27.237										47	39.41	84	34.131		65	48.359	21	44.168	0.0075107	0.0866643	0.198433
48	42.09	62	38.99				49	48.145	0.0387013	0.196727			48	35.503	16	26.956										48	27.958	64	34.111				25	50.703	0.00234942	0.0484708
49	48.145	37	38.324				7	3.299	0.892946	0.944958			49	24.556	74	26.833										49	39.703	51	33.915				28	27.638	0.183598	0.428483
50	47.006	85	37.358				10	61.442	0.000631356	0.0251268			50	23.113	19	26.588										50	41.468	33	33.89				64	34.111	0.0868067	0.29463
51	16.088	54	36.355				45	35.512	0.166057	0.407501			51	23.752	31	25.817										51	33.915	59	33.66				70	45.123	0.00447778	0.0669162
52	3.993	83	35.81				46	4.295	0.861816	0.92834			52	27.835	9	24.644										52	39.633	46	33.621				73	35.523	0.0704539	0.265431
53	6.158	71	35.8										53	27.827	49	24.556										53	20.539	10	33.408
54	36.355	45	35.512		20	59.036	16	53.015	0.0104017	0.101989	0.191161		54	12.321	8	24.288										54	29.299	35	32.885
55	46.47	67	33.202				17	48.252	0.0333677	0.182668			55	12.133	4	24.239										55	28.443	87	32.595
56	55.307	42	33.189				24	43.786	0.0667277	0.258317			56	5.579	45	24.234										56	32.016	79	32.508
57	7.145	79	31.522				15	51.937	0.0144597	0.120249			57	8.84	51	23.752										57	22	39	32.222
58	41.682	72	30.874				23	41.763	0.0856055	0.292584			58	39.36	27	23.671										58	27.529	56	32.016
59	7.455	69	26.773										59	31.208	26	23.164										59	33.66	42	31.958
60	5.052	61	24.846										60	35.295	50	23.113										60	44.869	22	31.509
61	24.846	41	22.812										61	40.649	6	22.244										61	45.392	85	31.224
62	38.99	51	16.088										62	34.216	24	20.862										62	8.245	91	30.812
63	8.077	70	14.009										63	30.13	11	20.709										63	30.623	6	30.63
64	2.881	63	8.077										64	37.716	73	20.369										64	34.111	63	30.623
65	2.47	59	7.455										65	30.133	76	17.56										65	48.359	89	30.567
66	3.136	57	7.145										66	35.164	75	15.993										66	22.159	11	30.106
67	33.202	80	6.457										67	34.987	77	15.746										67	37.375	90	29.913
68	47.587	53	6.158										68	4.655	21	13.111										68	27.278	9	29.75
69	26.773	5	5.456										69	33.914	54	12.321										69	24.432	54	29.299
70	14.009	38	5.395										70	33.232	55	12.133										70	45.123	55	28.443
71	35.8	13	5.14										71	29.626	57	8.84										71	36.873	82	28.255
72	30.874	60	5.052										72	35.605	20	7.806										72	7.644	48	27.958
73	40.544	35	4.68										73	20.369	56	5.579										73	35.523	83	27.829
74	49.299	4	4.431										74	26.833	25	5.551										74	39.264	30	27.688
75	2.967	46	4.295										75	15.993	68	4.655										75	50.087	28	27.638
76	42.189	19	4.063										76	17.56	5	4.017										76	40.86	58	27.529
77	65.051	52	3.993										77	15.746	3	1.885										77	47.975	68	27.278
78	3.603	78	3.603																							78	41.321	37	27.018
79	31.522	86	3.591																							79	32.508	14	26.324
80	6.457	7	3.299																							80	41.189	31	24.79
81	1.565	66	3.136																							81	37.667	69	24.432
82	1.506	75	2.967																							82	28.255	20	24.359
83	35.81	88	2.886																							83	27.829	66	22.159
84	66.273	64	2.881																							84	34.131	57	22
85	37.358	34	2.587																							85	31.224	29	21.864
86	3.591	39	2.5																							86	18.773	53	20.539
87	1.274	65	2.47																							87	32.595	86	18.773
88	2.886	81	1.565																							88	34.14	45	10.133
89	60.563	82	1.506																							89	30.567	62	8.245
90	54.434	87	1.274																							90	29.913	72	7.644
																										91	30.812	12	6.651
																										92	41.762	36	4.98
vt/-	embryo #1718												+/vt	embryo #2308												+/vt	embryo #2306
average intensity / pixel					Variation Index (V.I.)								average intensity / pixel					Variation Index (V.I.)								average intensity / pixel					Variation Index (V.I.)
cell number		from brightest			central cell		surrounding cell						cell number		from brightest			central cell		surrounding cell						cell number		from brightest			central cell		surrounding cell
		cell number			cell number	average intensity / pixel	cell number	average intensity / pixel	(1-(sround/central))^2	SQRT(VI)	VI				cell number			cell number	average intensity / pixel	cell number	average intensity / pixel	(1-(sround/central))^2	SQRT(VI)	VI				cell number			cell number	average intensity / pixel	cell number	average intensity / pixel	(1-(sround/central))^2	SQRT(VI)	VI
1	18.061	29	22.571		29	22.571	22	15.326	0.103033	0.320987	0.540844		1	12.87	2	21.444		2	21.444	1	12.87	0.159866	0.399832	0.403843		1	7.931	71	21.68		71	21.68	26	10.207	0.339248	0.58245	0.477416
2	3.081	77	20.762				25	15.475	0.0988384	0.314386			2	21.444	85	20.468				4	14.728	0.0980866	0.313188			2	11.207	69	20.869				70	15.275	0.087281	0.295434
3	18.591	43	18.619				34	17.675	0.0470523	0.216916			3	12.578	26	19.81				5	13.092	0.151694	0.38948			3	15.402	73	20.34				72	18.429	0.0224862	0.149954
4	2.824	3	18.591				38	1.832	0.844256	0.918834			4	14.728	91	19.722				6	9.887	0.290455	0.538939			4	8.53	46	19.437				32	2.562	0.777618	0.881827
5	1.497	76	18.581				36	1.51	0.870676	0.9331			5	13.092	72	19.592				40	13.343	0.142714	0.377775			5	13.295	63	19
6	3.302	16	18.4										6	9.887	13	19.585										6	14.048	43	18.73		69	20.869	17	3.06	0.728242	0.853371	0.504137
7	13.543	23	18.142		77	20.762	1	18.061	0.0169243	0.130093	0.30559		7	10.088	17	19.398		85	20.468	75	15.449	0.0601289	0.245212	0.355506		7	13.72	59	18.512				21	14.032	0.107332	0.327615
8	12.986	1	18.061				76	18.581	0.011035	0.105048			8	14.711	32	19.316				91	19.722	0.00132839	0.0364471			8	2.031	72	18.429				68	16.431	0.0452242	0.21266
9	4.641	44	17.879				4	2.824	0.746465	0.863982			9	4.629	38	19.081				60	14.286	0.0912236	0.302032			9	17.71	48	18.265				70	15.275	0.0718525	0.268053
10	1.547	65	17.714				78	13.301	0.129138	0.359358			10	2.661	62	18.847				86	3.309	0.702802	0.838333			10	14.822	37	18.257				24	3.084	0.726281	0.852221
11	13.105	34	17.675				86	15.146	0.0731671	0.270494			11	1.152	23	18.737										11	13.564	9	17.71				26	10.207	0.26102	0.510901
12	2.623	30	17.442				3	18.591	0.0109341	0.104566			12	1.344	63	18.108		26	19.81	22	16.857	0.0222207	0.149066	0.306441		12	13.844	23	17.237
13	1.469	42	17.276										13	19.585	67	18.013				23	18.737	0.0029338	0.0541646			13	11.63	47	17.206		73	20.34	65	15.665	0.0528277	0.229843	0.264442
14	12.68	50	16.465		43	18.619	9	4.641	0.563608	0.750738	0.547482		14	14.585	64	17.906				25	15.43	0.0488854	0.2211			14	15.735	68	16.431				33	13.767	0.10443	0.323156
15	12.508	55	16.021				10	1.547	0.840729	0.916913			15	3.237	87	17.736				54	3.494	0.678357	0.823624			15	8.682	14	15.735				31	11.984	0.16877	0.410816
16	18.4	62	15.904				12	2.623	0.738091	0.859122			16	5.328	88	17.544				81	14.179	0.0807983	0.28425			16	11.746	65	15.665				72	18.429	0.00882713	0.0939528
17	1.361	25	15.475				13	1.469	0.848429	0.921102			17	19.398	83	17.47										17	3.06	44	15.458
18	1.789	46	15.423				44	17.879	0.00157961	0.0397443			18	16.516	34	17.442		91	19.722	75	15.449	0.0469422	0.216662	0.346187		18	13.418	3	15.402		46	19.437	45	11.168	0.180987	0.425426	0.290413
19	1.553	22	15.326				42	17.276	0.00520283	0.0721306			19	11.678	46	16.876				76	15.965	0.0362895	0.190498			19	6.737	70	15.275				47	17.206	0.0131747	0.114781
20	12.5	86	15.146				7	13.543	0.0743242	0.272625			20	12.695	22	16.857				81	14.179	0.0789929	0.281057			20	13.013	40	15.207				48	18.265	0.00363577	0.0602974
21	11.443	31	14.619										21	16.411	79	16.531				77	5.985	0.485157	0.696532			21	14.032	41	14.944				4	8.53	0.314885	0.561146
22	15.326	47	14.454		3	18.591	1	18.061	0.00081273	0.0285084	0.266325		22	16.857	18	16.516										22	11.232	10	14.822
23	18.142	75	14.363				76	18.581	2.89331e-07	0.000537895			23	18.737	21	16.411		72	19.592	58	2.457	0.764911	0.874592	0.655329		23	17.237	42	14.66		63	19	5	13.295	0.090158	0.300263	0.3665
24	2.671	37	14.128				77	20.762	0.0136369	0.116777			24	2.482	89	15.983				83	17.47	0.011731	0.10831			24	3.084	30	14.635				60	6.548	0.429508	0.655368
25	15.475	58	14.072				5	1.497	0.845438	0.919477			25	15.43	76	15.965				84	1.984	0.807723	0.898734			25	8.044	27	14.611				62	12.568	0.1146	0.338526
26	13.483	53	13.81										26	19.81	68	15.577				86	3.309	0.690735	0.831105			26	10.207	6	14.048				14	15.735	0.0295297	0.171842
27	12.312	48	13.79		76	18.581	1	18.061	0.000783193	0.0279856	0.364082		27	2.083	75	15.449				74	8.544	0.317987	0.563904			27	14.611	38	14.043
28	1.422	73	13.645				3	18.591	2.89642e-07	0.000538184			28	7.785	25	15.43										28	13.3	21	14.032		43	18.73	40	15.207	0.0353793	0.188094	0.195115
29	22.571	66	13.579				5	1.497	0.845359	0.919434			29	12.2	39	15.235		13	19.585	12	1.344	0.867461	0.931376	0.693439		29	3.176	12	13.844				41	14.944	0.0408588	0.202136
30	17.442	7	13.543				7	13.543	0.0735154	0.271137			30	1.838	33	14.758				14	14.585	0.0651768	0.255297			30	14.635	33	13.767
31	14.619	26	13.483				4	2.824	0.719132	0.848017			31	9.867	4	14.728				27	2.083	0.798598	0.893643			31	11.984	7	13.72		59	18.512	4	8.53	0.290756	0.539218	0.496993
32	1.612	78	13.301				77	20.762	0.0137776	0.117378			32	19.316	8	14.711										32	2.562	11	13.564				60	6.548	0.417682	0.646283
33	3.957	40	13.24										33	14.758	14	14.585		17	19.398	15	3.237	0.694101	0.833127	0.45681		33	13.767	49	13.495				61	12.857	0.0933165	0.305478
34	17.675	61	13.198		16	18.4	15	12.508	0.102539	0.320217	0.649815		34	17.442	65	14.569				16	5.328	0.526107	0.725333			34	9.866	39	13.477
35	1.649	11	13.105				13	1.469	0.8467	0.920163			35	9.404	60	14.286				18	16.516	0.0220736	0.148572			35	12.688	18	13.418		72	18.429	70	15.275	0.02929	0.171143	0.389563
36	1.51	8	12.986				17	1.361	0.857536	0.926033			36	6.949	81	14.179				31	9.867	0.241414	0.491339			36	12.883	28	13.3				71	21.68	0.0311193	0.176407
37	14.128	72	12.684				19	1.553	0.838319	0.915598			37	2.042	43	14.087				87	17.736	0.00734088	0.0856789			37	18.257	5	13.295				31	11.984	0.122304	0.349721
38	1.832	14	12.68				22	15.326	0.0279108	0.167065			38	19.081	82	13.965										38	14.043	53	13.189				32	2.562	0.741287	0.86098
39	1.853	67	12.6										39	15.235	55	13.922		32	19.316	31	9.867	0.239297	0.48918	0.417229		39	13.477	20	13.013
40	13.24	15	12.508		23	18.142	87	7.184	0.364831	0.604013	0.524097		40	13.343	40	13.343				33	14.758	0.0556819	0.23597			40	15.207	36	12.883
41	1.986	20	12.5				55	16.021	0.0136682	0.116911			41	9.987	50	13.283				52	5.22	0.532546	0.729758			41	14.944	61	12.857
42	17.276	49	12.347				56	2.364	0.756369	0.869695			42	1.087	5	13.092				56	10.028	0.231212	0.480845			42	14.66	74	12.713
43	18.619	27	12.312				20	12.5	0.0967154	0.310991			43	14.087	1	12.87				21	16.411	0.0226182	0.150393			43	18.73	35	12.688
44	17.879	79	11.76				27	12.312	0.103268	0.321354			44	6.087	90	12.714										44	15.458	64	12.676
45	10.73	21	11.443				28	1.422	0.84938	0.921618			45	10.239	20	12.695		38	19.081	7	10.088	0.22213	0.471307	0.646088		45	11.168	62	12.568
46	15.423	80	11.054										46	16.876	3	12.578				39	15.235	0.0406271	0.201562			46	19.437	52	12.039
47	14.454	51	11.037		1	18.061	3	18.591	0.000861129	0.029345	0.0692284		47	11.538	80	12.37				9	4.629	0.573659	0.757403			47	17.206	31	11.984
48	13.79	45	10.73				76	18.581	0.00082894	0.0287913			48	7.044	29	12.2				10	2.661	0.740532	0.860542			48	18.265	16	11.746
49	12.347	60	10.72				77	20.762	0.0223648	0.149549			49	9.15	71	12.071				11	1.152	0.882897	0.939626			49	13.495	13	11.63
50	16.465	69	10.546										50	13.283	19	11.678										50	9.381	22	11.232
51	11.037	87	7.184		44	17.879	43	18.619	0.00171308	0.0413893	0.466544		51	4.216	47	11.538										51	10.163	2	11.207
52	4.525	54	6.258				13	1.469	0.842424	0.917837			52	5.22	66	10.924										52	12.039	45	11.168
53	13.81	74	6.084				17	1.361	0.853549	0.923877			53	6.2	69	10.911										53	13.189	76	11.153
54	6.258	9	4.641				42	17.276	0.00113749	0.0337267			54	3.494	45	10.239										54	8.956	26	10.207
55	16.021	52	4.525				12	2.623	0.728107	0.853292			55	13.922	7	10.088										55	9.627	51	10.163
56	2.364	33	3.957				16	18.4	0.000849159	0.0291403			56	10.028	73	10.036										56	1.628	34	9.866
57	1.688	64	3.346										57	7.179	56	10.028										57	9.256	55	9.627
58	14.072	6	3.302										58	2.457	41	9.987										58	3.989	50	9.381
59	1.919	2	3.081										59	3.017	6	9.887										59	18.512	57	9.256
60	10.72	4	2.824										60	14.286	31	9.867										60	6.548	54	8.956
61	13.198	24	2.671										61	4.784	35	9.404										61	12.857	15	8.682
62	15.904	12	2.623										62	18.847	49	9.15										62	12.568	4	8.53
63	2.159	56	2.364										63	18.108	74	8.544										63	19	25	8.044
64	3.346	63	2.159										64	17.906	28	7.785										64	12.676	1	7.931
65	17.714	41	1.986										65	14.569	57	7.179										65	15.665	67	6.854
66	13.579	59	1.919										66	10.924	48	7.044										66	5.467	19	6.737
67	12.6	39	1.853										67	18.013	36	6.949										67	6.854	60	6.548
68	1.33	38	1.832										68	15.577	53	6.2										68	16.431	66	5.467
69	10.546	18	1.789										69	10.911	44	6.087										69	20.869	58	3.989
70	1.133	71	1.786										70	3.513	77	5.985										70	15.275	75	3.452
71	1.786	85	1.776										71	12.071	16	5.328										71	21.68	29	3.176
72	12.684	57	1.688										72	19.592	52	5.22										72	18.429	24	3.084
73	13.645	35	1.649										73	10.036	61	4.784										73	20.34	17	3.06
74	6.084	84	1.627										74	8.544	9	4.629										74	12.713	32	2.562
75	14.363	32	1.612										75	15.449	78	4.267										75	3.452	8	2.031
76	18.581	19	1.553										76	15.965	51	4.216										76	11.153	56	1.628
77	20.762	10	1.547										77	5.985	70	3.513
78	13.301	36	1.51										78	4.267	54	3.494
79	11.76	5	1.497										79	16.531	86	3.309
80	11.054	13	1.469										80	12.37	15	3.237
81	1.087	83	1.453										81	14.179	59	3.017
82	1.146	28	1.422										82	13.965	10	2.661
83	1.453	17	1.361										83	17.47	24	2.482
84	1.627	68	1.33										84	1.984	58	2.457
85	1.776	82	1.146										85	20.468	27	2.083
86	15.146	70	1.133										86	3.309	37	2.042
87	7.184	81	1.087										87	17.736	84	1.984
													88	17.544	30	1.838
													89	15.983	12	1.344
													90	12.714	11	1.152
													91	19.722	42	1.087

## Sheet: fig6.g, h
	DMSO										RA
	+/Fzd5					Fzd5/Fzd5					+/Fzd5					Fzd5/Fzd5
	emb #2228	emb #2221	emb #2232	ave	SD	emb #2227	emb #2230	emb #2240	ave	SD	emb #1695	emb #1954	emb #2003	ave	SD	emb #1698	emb #1704	emb #2002	ave	SD
Width at the node level (pix)	334	359	367	353.333	9.9387	403	390	356	383	14.0119	349	316	320	328.333	10.3976	287	293	282	287.333	3.1798
calculated width at the node level (μm)	379.547	407.956	417.047	401.516	11.294	457.956	443.183	404.547	435.229	15.9227	396.592	359.092	363.638	373.107	11.8155	326.137	332.956	320.456	326.516	3.61342
Length posterior to the node (pix)	274	288	275	279	4.50925	382	327	402	370.333	22.4227	268	267	276	270.333	2.848	732	665	465	620.667	80.2004
calculated length posterior to the node (μm)	311.365	327.274	312.501	317.046	5.12416	434.092	371.592	456.82	420.835	25.4804	304.546	303.41	313.637	307.198	3.23638	831.821	755.684	528.411	705.305	91.1372

## Sheet: fig6.m, n
DMSO +/Fzd5	embryo #2222												DMSO +/Fzd5	embryo #2223
average intensity / pixel					Variation Index (V.I.)								average intensity / pixel					Variation Index (V.I.)
cell number		from brightest			central cell		surrounding cell						cell number		from brightest			central cell		surrounding cell
		cell number			cell number	average intensity / pixel	cell number	average intensity / pixel	(1-(sround/central))^2	SQRT(VI)	VI				cell number			cell number	average intensity / pixel	cell number	average intensity / pixel	(1-(sround/central))^2	SQRT(VI)	VI
1	28.453	68	48.186		68	48.186	63	31.839	0.115089	0.339248	0.200183		1	50.892	67	62.097		67	62.097	68	41.451	0.110543	0.33248	0.472374
2	23.781	86	47.809				89	43.21	0.010664	0.103267			2	46.071	51	56.188				69	27.397	0.312261	0.558803
3	29.18	89	43.21				69	40.571	0.0249746	0.158033			3	37.047	1	50.892				50	45.112	0.0748152	0.273524
4	21.525	88	42.945										4	36.169	27	50.5				46	39.515	0.132246	0.363657
5	21.929	64	42.848		86	47.809	80	4.032	0.838441	0.915664	0.368705		5	31.25	49	47.668				76	10.345	0.694565	0.833406
6	25.981	77	42.653				82	35.359	0.067814	0.260411			6	40.377	25	46.958
7	19.018	53	41.849				87	36.733	0.0536719	0.231672			7	37.883	15	46.377		51	56.188	76	10.345	0.66567	0.815886	0.506505
8	37.665	67	41.83				88	42.945	0.0103507	0.101738			8	39.771	2	46.071				50	45.112	0.0388578	0.197124
9	34.555	48	41.495				63	31.839	0.111581	0.334038			9	40.129	50	45.112
10	33.474	69	40.571										10	32.68	41	44.436		1	50.892	3	37.047	0.0740094	0.272047	0.595211
11	33.135	61	39.482		89	43.21	68	48.186	0.0132615	0.115159	0.108526		11	34.417	33	44.089				83	4.154	0.843415	0.918376
12	29.302	8	37.665				69	40.571	0.00373001	0.0610738			12	36.664	24	43.765
13	37.079	38	37.614				88	42.945	3.76117e-05	0.00613284			13	42.376	40	43.471		27	50.5	55	10.471	0.6283	0.792653	0.389259
14	29.221	13	37.079				90	34.114	0.0443131	0.210507			14	37.993	44	42.608				22	41.528	0.0315643	0.177663
15	28.111	72	37.049				66	36.739	0.0224272	0.149757			15	46.377	13	42.376				24	43.765	0.0177866	0.133366
16	27.929	66	36.739										16	40.271	38	42.174				30	34.119	0.10522	0.324376
17	6.094	87	36.733		88	42.945	86	47.809	0.0128281	0.113261	0.146699		17	35.766	23	41.818				80	24.329	0.26857	0.518238
18	34.425	37	36.413				87	36.733	0.0209237	0.14465			18	33.175	22	41.528
19	12.378	51	35.581				55	31.617	0.0695795	0.263779			19	37.066	68	41.451		49	47.668	50	45.112	0.0028752	0.0536209	0.382432
20	22.487	82	35.359				89	43.21	3.80773e-05	0.00617068			20	35.702	35	41.356				69	27.397	0.180841	0.425254
21	27.967	9	34.555				90	34.114	0.0422858	0.205635			21	38.744	45	41.274				47	37.932	0.0417164	0.204246
22	24.733	18	34.425										22	41.528	48	41.121				71	7.312	0.716741	0.846606
23	30.783	58	34.399		64	42.848	60	7.203	0.692048	0.831894	0.559839		23	41.818	39	40.585
24	4.176	25	34.39				62	30.517	0.08282	0.287785			24	43.765	6	40.377		25	46.958	29	38.029	0.0361565	0.190149	0.256005
25	34.39	78	34.19										25	46.958	16	40.271				24	43.765	0.00462358	0.0679969
26	24.965	90	34.114		77	42.653	37	36.413	0.0214028	0.146297	0.335601		26	32.833	42	40.221				17	35.766	0.0568063	0.238341
27	30.618	10	33.474				78	34.19	0.0393686	0.198415			27	50.5	9	40.129				75	22.186	0.278293	0.527535
28	27.041	54	33.324				19	12.378	0.503813	0.709798			28	33.706	8	39.771
29	29.159	32	33.278				23	30.783	0.0774466	0.278292			29	38.029	34	39.733		15	46.377	13	42.376	0.00744272	0.0862712	0.193776
30	29.589	11	33.135				16	27.929	0.119166	0.345204			30	34.119	36	39.724				11	34.417	0.0665054	0.257886
31	27.743	44	33										31	34.028	73	39.645				19	37.066	0.0403076	0.200768
32	33.278	47	32.849		53	41.849	70	17.161	0.348018	0.58993	0.325145		32	38.183	46	39.515				20	35.702	0.0529823	0.230179
33	30.272	52	32.847				55	31.617	0.0597793	0.244498			33	44.089	21	38.744
34	6.635	81	32.741				58	34.399	0.0316915	0.178021			34	39.733	32	38.183		2	46.071	6	40.377	0.0152749	0.123592	0.341647
35	6.629	40	32.647				49	29.791	0.0830196	0.288131			35	41.356	29	38.029				9	40.129	0.0166345	0.128975
36	18.132	63	31.839										36	39.724	14	37.993				12	36.664	0.0416915	0.204185
37	36.413	65	31.808		67	41.83	65	31.808	0.0574028	0.239589	0.449629		37	37.569	47	37.932				83	4.154	0.827799	0.909835
38	37.614	55	31.617				91	8.699	0.627326	0.792039			38	42.174	7	37.883
39	2.853	43	31.097				59	28.559	0.100654	0.31726			39	40.585	37	37.569
40	32.647	23	30.783										40	43.471	19	37.066
41	19.149	27	30.618		48	41.495	39	2.853	0.867217	0.931245	0.919701		41	44.436	3	37.047
42	6.036	62	30.517				45	3.811	0.82475	0.908158			42	40.221	12	36.664
43	31.097	33	30.272										43	34.256	4	36.169
44	33	49	29.791		69	40.571	68	48.186	0.0352297	0.187696	0.115731		44	42.608	17	35.766
45	3.811	56	29.767				89	43.21	0.00423104	0.0650465			45	41.274	20	35.702
46	27.551	30	29.589				66	36.739	0.00892112	0.0944517			46	39.515	11	34.417
47	32.849	12	29.302										47	37.932	52	34.287
48	41.495	14	29.221										48	41.121	43	34.256
49	29.791	3	29.18										49	47.668	30	34.119
50	7.86	99	29.168										50	45.112	31	34.028
51	35.581	29	29.159										51	56.188	28	33.706
52	32.847	59	28.559										52	34.287	18	33.175
53	41.849	1	28.453										53	32.744	26	32.833
54	33.324	15	28.111										54	22.596	53	32.744
55	31.617	94	28.09										55	10.471	10	32.68
56	29.767	93	28.055										56	9.5	5	31.25
57	26.038	21	27.967										57	17.694	59	29.768
58	34.399	16	27.929										58	4.369	78	28.686
59	28.559	98	27.793										59	29.768	77	27.885
60	7.203	31	27.743										60	10.537	69	27.397
61	39.482	71	27.708										61	6.436	66	25.023
62	30.517	46	27.551										62	14.091	79	24.535
63	31.839	84	27.456										63	16.164	80	24.329
64	42.848	85	27.456										64	3.236	81	22.988
65	31.808	28	27.041										65	4.901	54	22.596
66	36.739	79	26.365										66	25.023	75	22.186
67	41.83	83	26.329										67	62.097	57	17.694
68	48.186	57	26.038										68	41.451	63	16.164
69	40.571	6	25.981										69	27.397	62	14.091
70	17.161	92	25.888										70	5.855	74	12.842
71	27.708	74	25.2										71	7.312	60	10.537
72	37.049	26	24.965										72	3.418	55	10.471
73	5.429	22	24.733										73	39.645	76	10.345
74	25.2	2	23.781										74	12.842	56	9.5
75	20.857	76	22.583										75	22.186	71	7.312
76	22.583	20	22.487										76	10.345	61	6.436
77	42.653	100	21.969										77	27.885	70	5.855
78	34.19	5	21.929										78	28.686	82	5.191
79	26.365	4	21.525										79	24.535	65	4.901
80	4.032	75	20.857										80	24.329	58	4.369
81	32.741	41	19.149										81	22.988	83	4.154
82	35.359	7	19.018										82	5.191	72	3.418
83	26.329	36	18.132										83	4.154	64	3.236
84	27.456	70	17.161
85	27.456	95	13.115
86	47.809	19	12.378
87	36.733	91	8.699
88	42.945	50	7.86
89	43.21	101	7.212
90	34.114	60	7.203
91	8.699	34	6.635
92	25.888	35	6.629
93	28.055	17	6.094
94	28.09	42	6.036
95	13.115	73	5.429
96	3.619	24	4.176
97	3.798	80	4.032
98	27.793	45	3.811
99	29.168	97	3.798
100	21.969	96	3.619
101	7.212	39	2.853
RA +/Fzd5	embryo #1745												RA +/Fzd5	embryo #1927
average intensity / pixel					Variation Index (V.I.)								average intensity / pixel					Variation Index (V.I.)
cell number		from brightest			central cell		surrounding cell						cell number		from brightest			central cell		surrounding cell
		cell number			cell number	average intensity / pixel	cell number	average intensity / pixel	(1-(sround/central))^2	SQRT(VI)	VI				cell number			cell number	average intensity / pixel	cell number	average intensity / pixel	(1-(sround/central))^2	SQRT(VI)	VI
1	46.584	17	52.948		17	52.948	64	17.612	0.445385	0.667372	0.498493		1	40.143	37	56.607		37	56.607	39	8.237	0.73015	0.854488	0.537018
2	40.236	63	52.576				25	37.605	0.0839695	0.289775			2	39.016	4	46.11				26	39.82	0.0879439	0.296553
3	30.019	35	49.327				26	37.34	0.0868951	0.29478			3	43.116	14	44.399				28	33.589	0.165346	0.406628
4	34.912	58	48.545				6	36.906	0.0917948	0.302977			4	46.11	53	44.362				38	23.186	0.348577	0.590404
5	38.337	1	46.584				85	3.306	0.879021	0.937561			5	34.431	10	43.845
6	36.906	40	46.077										6	36.981	20	43.803		4	46.11	1	40.143	0.0167464	0.129408	0.585704
7	33.456	28	45.612		63	52.576	26	37.34	0.0839783	0.28979	0.574226		7	36.11	3	43.116				2	39.016	0.0236697	0.153849
8	27.959	13	45.513				61	7.431	0.7373	0.858662			8	38.201	13	42.021				56	4.847	0.800813	0.894882
9	30.594	21	45.168										9	38.756	52	41.787				57	6.114	0.75239	0.867404
10	37.507	47	43.059		35	49.327	28	45.612	0.00567216	0.0753137	0.300974		10	43.845	17	41.519				58	5.396	0.779646	0.882975
11	34.665	56	42.779				30	28.265	0.182318	0.426987			11	33.112	29	40.289
12	33.011	50	42.182				33	34	0.0965484	0.310722			12	37.777	1	40.143		14	44.399	60	11.238	0.557839	0.746886	0.414322
13	45.513	41	42				68	9.306	0.658274	0.811341			13	42.021	21	40.118				48	22.237	0.249156	0.499155
14	32.594	55	41.466				58	48.545	0.00025133	0.0158534			14	44.399	15	39.962				17	41.519	0.00420764	0.0648663
15	35.254	37	41.157				37	41.157	0.0274331	0.165629			15	39.962	26	39.82				49	3.288	0.857373	0.925944
16	36.047	24	40.487										16	31.604	24	39.332				15	39.962	0.00998694	0.0999347
17	52.948	2	40.236		58	48.545	35	49.327	0.000259492	0.0161088	0.362474		17	41.519	18	39.123				12	37.777	0.022245	0.149148
18	29.573	66	39.454				37	41.157	0.0231614	0.152189			18	39.123	2	39.016
19	31.464	65	38.637				68	9.306	0.653351	0.808302			19	30.72	9	38.756		53	44.362	52	41.787	0.00336924	0.0580452	0.0554078
20	26.814	49	38.403				87	19.084	0.368304	0.60688			20	43.803	8	38.201				13	42.021	0.00278471	0.0527704
21	45.168	5	38.337				43	32.291	0.112107	0.334823			21	40.118	12	37.777
22	28.796	88	37.765				59	23.981	0.256041	0.506005			22	33.152	73	37.653		10	43.845	62	34.29	0.0474921	0.217927	0.480807
23	30.107	75	37.635				47	43.059	0.0127709	0.113009			23	36.475	6	36.981				60	11.238	0.553072	0.743688
24	40.487	25	37.605										24	39.332	34	36.88
25	37.605	10	37.507		1	46.584	86	20.486	0.313864	0.560235	0.575036		25	32.111	23	36.475		20	43.803	18	39.123	0.0114152	0.106842	0.365198
26	37.34	26	37.34				72	19.107	0.347909	0.589838			26	39.82	7	36.11				50	9.658	0.60764	0.779513
27	29.78	38	37.113										27	31.604	30	36.095				71	22.326	0.240403	0.490309
28	45.612	54	37.065		40	46.077	37	41.157	0.0114015	0.106778	0.203283		28	33.589	5	34.431				21	40.118	0.00707729	0.0841267
29	31.549	6	36.906				38	37.113	0.0378473	0.194544			29	40.289	62	34.29
30	28.265	44	36.359				45	31.861	0.0951889	0.308527			30	36.095	31	34.083		3	43.116	57	6.114	0.736501	0.858196	0.644826
31	33.557	16	36.047										31	34.083	28	33.589				58	5.396	0.765361	0.874849
32	28.554	52	36.021		28	45.612	23	30.107	0.115554	0.339932	0.352451		32	28.677	22	33.152				5	34.431	0.0405754	0.201433
33	34	15	35.254				24	40.487	0.0126249	0.112361			33	30.662	11	33.112
34	27.113	4	34.912				67	2.46	0.895042	0.946067			34	36.88	25	32.111		13	42.021	50	9.658	0.59315	0.770163	0.412936
35	49.327	11	34.665				30	28.265	0.144641	0.380317			35	16.242	16	31.604				53	44.362	0.00310363	0.0557102
36	26.452	39	34.225				33	34	0.0648121	0.254582			36	16.161	27	31.604
37	41.157	33	34				35	49.327	0.00663375	0.0814479			37	56.607	74	31.578
38	37.113	53	33.662										38	23.186	72	31.307
39	34.225	31	33.557		13	45.513	89	19.896	0.3168	0.56285	0.328223		39	8.237	19	30.72
40	46.077	7	33.456				10	37.507	0.0309428	0.175906			40	10.714	33	30.662
41	42	12	33.011				8	27.959	0.148758	0.385692			41	25.701	63	30.273
42	30.692	14	32.594				19	31.464	0.095284	0.308681			42	9.513	32	28.677
43	32.291	43	32.291				16	36.047	0.0432576	0.207985			43	11.36	59	26.395
44	36.359	48	32.021										44	19.583	41	25.701
45	31.861	46	32.019		21	45.168	79	16.265	0.409472	0.6399	0.516233		45	11.085	65	25.548
46	32.019	45	31.861				18	29.573	0.119209	0.345267			46	20.563	38	23.186
47	43.059	29	31.549				22	28.796	0.131384	0.362469			47	6.21	64	22.829
48	32.021	19	31.464				81	4.84	0.797171	0.892844			48	22.237	71	22.326
49	38.403	42	30.692				27	29.78	0.116065	0.340684			49	3.288	54	22.302
50	42.182	9	30.594										50	9.658	48	22.237
51	26.683	23	30.107										51	19.857	66	21.305
52	36.021	3	30.019										52	41.787	46	20.563
53	33.662	27	29.78										53	44.362	51	19.857
54	37.065	18	29.573										54	22.302	44	19.583
55	41.466	22	28.796										55	15.759	68	19.067
56	42.779	32	28.554										56	4.847	69	16.738
57	8.235	30	28.265										57	6.114	35	16.242
58	48.545	8	27.959										58	5.396	36	16.161
59	23.981	76	27.818										59	26.395	55	15.759
60	20.547	34	27.113										60	11.238	43	11.36
61	7.431	20	26.814										61	2.689	60	11.238
62	2.232	51	26.683										62	34.29	45	11.085
63	52.576	36	26.452										63	30.273	40	10.714
64	17.612	90	24.536										64	22.829	50	9.658
65	38.637	59	23.981										65	25.548	42	9.513
66	39.454	60	20.547										66	21.305	76	9.402
67	2.46	86	20.486										67	6.583	39	8.237
68	9.306	89	19.896										68	19.067	67	6.583
69	2.874	78	19.632										69	16.738	47	6.21
70	15.701	72	19.107										70	4.534	57	6.114
71	6.663	87	19.084										71	22.326	58	5.396
72	19.107	74	18.843										72	31.307	56	4.847
73	10.366	64	17.612										73	37.653	70	4.534
74	18.843	79	16.265										74	31.578	75	3.948
75	37.635	70	15.701										75	3.948	49	3.288
76	27.818	82	13.569										76	9.402	61	2.689
77	9.932	73	10.366
78	19.632	77	9.932
79	16.265	68	9.306
80	5.316	57	8.235
81	4.84	91	7.976
82	13.569	61	7.431
83	5.535	71	6.663
84	6.619	84	6.619
85	3.306	83	5.535
86	20.486	80	5.316
87	19.084	92	5.12
88	37.765	81	4.84
89	19.896	85	3.306
90	24.536	69	2.874
91	7.976	67	2.46
92	5.12	62	2.232
DMSO Fzd5/Fzd5	embryo #2340												DMSO Fzd5/Fzd5	embryo #2236
average intensity / pixel					Variation Index (V.I.)								average intensity / pixel					Variation Index (V.I.)
cell number		from brightest			central cell		surrounding cell						cell number		from brightest			central cell		surrounding cell
		cell number			cell number	average intensity / pixel	cell number	average intensity / pixel	(1-(sround/central))^2	SQRT(VI)	VI				cell number			cell number	average intensity / pixel	cell number	average intensity / pixel	(1-(sround/central))^2	SQRT(VI)	VI
1	25.478	16	39.845		16	39.845	17	27.229	0.100253	0.316627	0.717489		1	17.057	42	42.834		42	42.834	35	20.362	0.275237	0.52463	0.740142
2	21.98	9	38.169				48	17.985	0.30099	0.548626			2	29.033	17	39.19				43	7.758	0.670568	0.818882
3	21.555	5	37.805				49	5.302	0.751575	0.866934			3	32.372	5	35.398				41	15.213	0.415816	0.644838
4	27.978	20	35.602				50	4.537	0.785233	0.886134			4	32.554	4	32.554				46	1.19	0.945208	0.972218
5	37.805	8	34.945				51	10.991	0.524402	0.724156			5	35.398	3	32.372
6	32.088	13	32.643				52	1.496	0.926319	0.962455			6	22.488	11	32.176		17	39.19	20	26.044	0.112522	0.335443	0.551731
7	26.504	6	32.088										7	19.332	2	29.033				66	2.831	0.860743	0.927762
8	34.945	11	31.639		9	38.169	6	32.088	0.0253822	0.159318	0.501382		8	23.1	23	28.434				18	18.038	0.291308	0.53973
9	38.169	19	31.632				59	9.74	0.554755	0.744819			9	26.327	9	26.327				21	16.016	0.349664	0.591324
10	26.677	14	30.868				56	1.656	0.91511	0.956614			10	21.516	20	26.044				26	22.648	0.178166	0.422097
11	31.639	27	30.731				13	32.643	0.0209604	0.144777			11	32.176	39	24.833				24	19.829	0.244065	0.494029
12	28.417	26	29.313										12	22.175	14	23.267
13	32.643	21	29.284		5	37.805	58	6.27	0.695804	0.834149	0.782098		13	22.854	8	23.1		5	35.398	3	32.372	0.00730769	0.0854851	0.522339
14	30.868	18	28.779				10	26.677	0.0866435	0.294353			14	23.267	37	22.93				78	12.667	0.412363	0.642155
15	20.867	12	28.417				60	1.311	0.931847	0.965322			15	21.167	13	22.854				80	3.262	0.824188	0.907848
16	39.845	4	27.978				61	2.361	0.878996	0.937548			16	16.019	26	22.648				7	19.332	0.205996	0.453867
17	27.229	25	27.315				64	4.57	0.772846	0.879117			17	39.19	6	22.488
18	28.779	17	27.229										18	18.038	29	22.231		4	32.554	6	22.488	0.0956104	0.309209	0.39436
19	31.632	24	26.91		20	35.602	52	1.496	0.917725	0.95798	0.647024		19	17.163	12	22.175				8	23.1	0.0843378	0.29041
20	35.602	10	26.677				47	6.92	0.649038	0.805629			20	26.044	31	21.885				77	4.243	0.756313	0.869663
21	29.284	7	26.504				21	29.284	0.0314927	0.177462			21	16.016	33	21.752				2	29.033	0.0116983	0.108159
22	23.126	1	25.478										22	19.758	10	21.516
23	22.19	22	23.126		8	34.945	61	2.361	0.869438	0.932437	0.646506		23	28.434	32	21.235		3	32.372	2	29.033	0.0106388	0.103145	0.355925
24	26.91	23	22.19				62	3.009	0.835201	0.913893			24	19.829	15	21.167				78	12.667	0.370522	0.608705
25	27.315	2	21.98				63	6.233	0.675082	0.821634			25	19.195	40	20.467
26	29.313	3	21.555				43	16.235	0.286667	0.535413			26	22.648	30	20.391		11	32.176	13	22.854	0.0839371	0.289719	0.687459
27	30.731	15	20.867				11	31.639	0.00895026	0.0946058			27	15.549	35	20.362				72	1.315	0.919932	0.959131
28	6.662	48	17.985				65	14.64	0.337626	0.581056			28	19.223	24	19.829				79	6	0.661824	0.813526
29	17.533	29	17.533										29	22.231	22	19.758
30	2.867	43	16.235		13	32.643	15	20.867	0.130141	0.360751	0.265019		30	20.391	7	19.332		2	29.033	3	32.372	0.0132266	0.115007	0.36338
31	3.957	54	15.618				9	38.169	0.0286577	0.169286			31	21.885	28	19.223				4	32.554	0.0147078	0.121276
32	4.711	44	14.72										32	21.235	25	19.195				77	4.243	0.72907	0.853856
33	9.5	65	14.64		6	32.088	9	38.169	0.0359141	0.18951	0.59796		33	21.752	34	18.744
34	5.268	36	14.5				59	9.74	0.485056	0.69646			34	18.744	18	18.038		23	28.434	22	19.758	0.0931029	0.305128	0.310635
35	8.523	71	14.477				70	2.955	0.8243	0.907909			35	20.362	38	18				41	15.213	0.216199	0.464972
36	14.5	40	13.887										36	16.296	19	17.163				24	19.829	0.0915853	0.302631
37	3.958	55	12.294		11	31.639	8	34.945	0.0109184	0.104491	0.344733		37	22.93	1	17.057				19	17.163	0.157126	0.396392
38	6.664	39	11.449				42	5.899	0.661868	0.813553			38	18	36	16.296				20	26.044	0.00706513	0.0840543
39	11.449	51	10.991				43	16.235	0.23704	0.486867			39	24.833	16	16.019
40	13.887	72	9.946				12	28.417	0.0103706	0.101836			40	20.467	21	16.016
41	6.757	59	9.74				14	30.868	0.000593832	0.0243687			41	15.213	27	15.549
42	5.899	33	9.5				65	14.64	0.28867	0.53728			42	42.834	41	15.213
43	16.235	35	8.523										43	7.758	78	12.667
44	14.72	68	7.189										44	3.232	58	11.5
45	6.561	75	7.168										45	4.398	83	8.045
46	5.252	57	7.024										46	1.19	69	8.023
47	6.92	47	6.92										47	7.75	76	7.815
48	17.985	41	6.757										48	5.221	43	7.758
49	5.302	38	6.664										49	1.853	47	7.75
50	4.537	28	6.662										50	4.609	74	6.258
51	10.991	45	6.561										51	4.809	79	6
52	1.496	69	6.375										52	5.935	52	5.935
53	4.664	58	6.27										53	2.029	48	5.221
54	15.618	63	6.233										54	2.25	51	4.809
55	12.294	42	5.899										55	1.087	64	4.701
56	1.656	49	5.302										56	3.061	50	4.609
57	7.024	34	5.268										57	3.09	60	4.453
58	6.27	46	5.252										58	11.5	45	4.398
59	9.74	73	5.029										59	3.09	77	4.243
60	1.311	32	4.711										60	4.453	71	3.5
61	2.361	53	4.664										61	2.905	63	3.427
62	3.009	64	4.57										62	1.536	80	3.262
63	6.233	50	4.537										63	3.427	44	3.232
64	4.57	37	3.958										64	4.701	57	3.09
65	14.64	31	3.957										65	1.355	59	3.09
66	3.927	66	3.927										66	2.831	56	3.061
67	3.512	76	3.821										67	2.613	61	2.905
68	7.189	77	3.731										68	0.8	66	2.831
69	6.375	67	3.512										69	8.023	67	2.613
70	2.955	62	3.009										70	1.442	54	2.25
71	14.477	70	2.955										71	3.5	81	2.13
72	9.946	30	2.867										72	1.315	53	2.029
73	5.029	61	2.361										73	1.706	49	1.853
74	2.022	74	2.022										74	6.258	73	1.706
75	7.168	56	1.656										75	1.196	82	1.692
76	3.821	52	1.496										76	7.815	62	1.536
77	3.731	60	1.311										77	4.243	70	1.442
													78	12.667	65	1.355
													79	6	72	1.315
													80	3.262	75	1.196
													81	2.13	46	1.19
													82	1.692	55	1.087
													83	8.045	68	0.8
RA Fzd5/Fzd5	embryo #1746												RA Fzd5/Fzd5	embryo #1751
average intensity / pixel					Variation Index (V.I.)								average intensity / pixel					Variation Index (V.I.)
cell number		from brightest			central cell		surrounding cell						cell number		from brightest			central cell		surrounding cell
		cell number			cell number	average intensity / pixel	cell number	average intensity / pixel	(1-(sround/central))^2	SQRT(VI)	VI				cell number			cell number	average intensity / pixel	cell number	average intensity / pixel	(1-(sround/central))^2	SQRT(VI)	VI
1	14.682	31	34.619		31	34.619	30	11.538	0.444509	0.666715	0.740482		1	17.45	18	27.391		18	27.391	37	4.077	0.724466	0.851155	0.712606
2	19.193	16	29.333				43	7.402	0.61809	0.786187			2	12.267	3	20.748				38	3.014	0.792036	0.889964
3	13.362	15	29.312				9	14.768	0.328803	0.573413			3	20.748	8	19.388				17	11.577	0.333325	0.577343
4	15.66	17	23.088				47	2.229	0.875372	0.935613			4	15.835	1	17.45				19	12.82	0.282985	0.531963
5	12.804	14	22.518										5	10.785	4	15.835
6	13.787	18	20.067		16	29.333	15	29.312	0.0235001	0.153297	0.423294		6	13.805	11	14.781		3	20.748	2	12.267	0.167087	0.408762	0.444477
7	17.575	13	19.605				24	10.618	0.480651	0.69329			7	11.071	10	14.673				5	10.785	0.230583	0.480191
8	17.434	2	19.193										8	19.388	25	14.609
9	14.768	55	18.442		15	29.312	16	29.333	0.0233145	0.152691	0.613695		9	11.778	48	14.377		8	19.388	5	10.785	0.196895	0.443728	0.455359
10	16.125	7	17.575				26	2.242	0.87467	0.935238			10	14.673	6	13.805				28	3.905	0.637741	0.798587
11	15.851	8	17.434				27	2.314	0.870784	0.933158			11	14.781	21	13.6				10	14.673	0.0591422	0.243192
12	13.908	19	16.703				13	19.605	0.188089	0.433692			12	13.333	14	13.388				13	12.875	0.112849	0.335929
13	19.605	10	16.125										13	12.875	12	13.333
14	22.518	11	15.851		17	23.088	15	29.312	0.0235001	0.153297	0.502961		14	13.388	13	12.875		1	17.45	36	3.618	0.628317	0.792665	0.394078
15	29.312	4	15.66				26	2.242	0.87467	0.935238			15	10.055	19	12.82				4	15.835	0.00856553	0.0925501
16	29.333	9	14.768				18	20.067	0.176692	0.420347			16	9.486	2	12.267				2	12.267	0.0882209	0.29702
17	23.088	1	14.682										17	11.577	9	11.778
18	20.067	56	14.22		14	22.518	11	15.851	0.293905	0.54213	0.643876		18	27.391	17	11.577		4	15.835	1	17.45	0.0104018	0.101989	0.499568
19	16.703	41	14.161				33	4.432	0.760345	0.871978			19	12.82	23	11.283				36	3.618	0.595241	0.771519
20	3.593	12	13.908				19	16.703	0.267826	0.517519			20	9.321	7	11.071				30	5.935	0.390872	0.625197
21	7.008	6	13.787										21	13.6	5	10.785
22	5.545	3	13.362		18	20.067	17	23.088	0.110944	0.333083	0.63416		22	10.461	27	10.636		11	14.781	10	14.673	5.33875e-05	0.00730668	0.277338
23	3.938	67	13.138				26	2.242	0.87467	0.935238			23	11.283	22	10.461				31	4.039	0.528157	0.726744
24	10.618	35	12.882										24	9.235	15	10.055				12	13.333	0.00959687	0.0979636
25	5.322	5	12.804		13	19.605	28	2.142	0.880081	0.938126	0.655709		25	14.609	16	9.486
26	2.242	37	12.386				12	13.908	0.357909	0.598255			26	9.2	20	9.321		10	14.673	11	14.781	5.41763e-05	0.00736046	0.387753
27	2.314	30	11.538				27	2.314	0.870784	0.933158			27	10.636	24	9.235				28	3.905	0.538558	0.733865
28	2.142	66	11.41				15	29.312	0.0235001	0.153297			28	3.905	26	9.2				29	7.506	0.238582	0.488448
29	7.006	51	11.106										29	7.506	71	8.994				8	19.388	0.103258	0.321339
30	11.538	57	10.861		2	19.193	78	5.278	0.718325	0.84754	0.693819		30	5.935	34	8.924
31	34.619	24	10.618				4	15.66	0.299918	0.547647			31	4.039	53	8.463		25	14.609	42	1.429	0.813935	0.902184	0.588404
32	1.607	64	9.846				57	10.861	0.470967	0.686271			32	4.64	33	7.513				43	5.327	0.403685	0.635362
33	4.432	73	9.409										33	7.513	29	7.506				23	11.283	0.0518327	0.227668
34	2.145	38	9.112										34	8.924	35	7.41
35	12.882	70	8.367										35	7.41	44	6.746
36	2.736	50	8.365										36	3.618	52	6.466
37	12.386	62	8.253										37	4.077	39	6.357
38	9.112	68	7.886										38	3.014	41	5.943
39	5.181	71	7.422										39	6.357	30	5.935
40	4.206	43	7.402										40	1.178	58	5.692
41	14.161	21	7.008										41	5.943	45	5.605
42	4.47	29	7.006										42	1.429	69	5.517
43	7.402	54	6.966										43	5.327	43	5.327
44	5.731	65	6.049										44	6.746	51	5.283
45	5.029	60	5.985										45	5.605	57	5
46	4.243	44	5.731										46	1.043	60	5
47	2.229	61	5.691										47	3.31	32	4.64
48	1.081	22	5.545										48	14.377	50	4.484
49	1.427	25	5.322										49	4.34	49	4.34
50	8.365	78	5.278										50	4.484	37	4.077
51	11.106	76	5.262										51	5.283	31	4.039
52	1.133	39	5.181										52	6.466	28	3.905
53	4.856	45	5.029										53	8.463	36	3.618
54	6.966	79	4.911										54	2.019	59	3.376
55	18.442	72	4.892										55	2.533	47	3.31
56	14.22	53	4.856										56	2.434	38	3.014
57	10.861	58	4.803										57	5	77	2.683
58	4.803	63	4.664										58	5.692	80	2.605
59	4.126	42	4.47										59	3.376	62	2.547
60	5.985	33	4.432										60	5	55	2.533
61	5.691	82	4.425										61	0.757	68	2.444
62	8.253	46	4.243										62	2.547	56	2.434
63	4.664	40	4.206										63	2.365	76	2.429
64	9.846	59	4.126										64	1.338	63	2.365
65	6.049	81	4.022										65	1.038	79	2.325
66	11.41	23	3.938										66	0.442	73	2.235
67	13.138	74	3.823										67	0.824	74	2.195
68	7.886	20	3.593										68	2.444	75	2.041
69	1.748	77	3.385										69	5.517	54	2.019
70	8.367	36	2.736										70	1.973	70	1.973
71	7.422	27	2.314										71	8.994	78	1.878
72	4.892	26	2.242										72	1.07	42	1.429
73	9.409	47	2.229										73	2.235	64	1.338
74	3.823	34	2.145										74	2.195	40	1.178
75	1.071	28	2.142										75	2.041	72	1.07
76	5.262	80	2.032										76	2.429	46	1.043
77	3.385	69	1.748										77	2.683	65	1.038
78	5.278	32	1.607										78	1.878	81	1
79	4.911	49	1.427										79	2.325	67	0.824
80	2.032	52	1.133										80	2.605	61	0.757
81	4.022	48	1.081										81	1	82	0.594
82	4.425	75	1.071										82	0.594	83	0.46
													83	0.46	66	0.442

## Sheet: Supplement fig1. a, b
Supplement Fig1. a								Supplement Fig1. b

## Sheet: Supplement fig11.k
+/Fzd5	embryo #1364												+/Fzd5	embryo #1228												+/Fzd5	embryo #1100
average intensity / pixel					Variation Index (V.I.)								average intensity / pixel					Variation Index (V.I.)								average intensity / pixel					Variation Index (V.I.)
cell number		from brightest			central cell		surrounding cell						cell number		from brightest			central cell		surrounding cell						cell number		from brightest			central cell		surrounding cell
		cell number			cell number	average intensity / pixel	cell number	average intensity / pixel	(1-(sround/central))^2	SQRT(VI)	VI				cell number			cell number	average intensity / pixel	cell number	average intensity / pixel	(1-(sround/central))^2	SQRT(VI)	VI				cell number			cell number	average intensity / pixel	cell number	average intensity / pixel	(1-(sround/central))^2	SQRT(VI)	VI
1	27.89	4	59.475		4	59.475	3	17.709	0.493148	0.702245	0.605061		1	35.454	39	55.535		39	55.535	75	38.557	0.093463	0.305717	0.356424		1	26.876	1	26.876		1	26.876	2	15.242	0.187382	0.432877	0.536892
2	4.321	55	53.557				78	29.269	0.257939	0.507877			2	39.173	56	55.128				2	39.173	0.0868039	0.294625			2	15.242	18	26.67				3	9.651	0.410761	0.640906
3	17.709	63	51.434										3	48.814	8	53.394				71	29.493	0.219895	0.46893			3	9.651	81	26.504
4	59.475	66	45.129		55	53.557	54	34.038	0.132826	0.364453	0.525828		4	33.675	17	50.771										4	4	26	26.235		18	26.67	17	3.231	0.772382	0.878853	0.866995
5	24.893	60	44.141				5	24.893	0.286445	0.535205			5	5.747	52	50.318		56	55.128	61	31.019	0.191255	0.437328	0.437944		5	7.204	23	26.054				19	7.525	0.515305	0.717848
6	21.87	67	43.431				56	19.899	0.394952	0.628452			6	3.33	32	50.27				57	25.806	0.282906	0.531889			6	21.887	8	25.909				33	1.896	0.862872	0.928909
7	33.538	10	43.125				57	22.751	0.330855	0.5752			7	1.653	3	48.814				23	46.771	0.0229803	0.151593			7	16.123	80	25.667				31	1.537	0.888061	0.94237
8	19.156	68	40.462										8	53.394	68	48.814				26	20.344	0.398121	0.630968			8	25.909	52	23.678
9	35.739	12	39.419		63	51.434	62	32.402	0.13692	0.370028	0.408592		9	42.49	23	46.771										9	20.637	27	22.785		81	26.504	84	18.821	0.0840309	0.289881	0.241737
10	43.125	69	39.248				21	36.322	0.0863263	0.293813			10	5.105	69	45.367		8	53.394	9	42.49	0.0417049	0.204218	0.310416		10	2.228	54	22.713				82	15.803	0.163014	0.40375
11	36.252	13	39.241				17	29.123	0.188164	0.433779			11	38.476	34	44.09				11	38.476	0.0780614	0.279395			11	13.147	49	22.697				80	25.667	0.000997305	0.0315801
12	39.419	41	37.194				72	23.827	0.288096	0.536746			12	5.055	54	43.39				71	29.493	0.200377	0.447635			12	15.421	15	22.202
13	39.241	21	36.322										13	38.129	30	43.164										13	10.485	6	21.887		26	26.235	23	26.054	4.75987e-05	0.00689918	0.267264
14	27.762	11	36.252		66	45.129	36	18.63	0.344784	0.587183	0.37559		14	42.62	41	43.063		17	50.771	64	31.464	0.14461	0.380276	0.380276		14	6.213	29	21.857				24	8.831	0.440084	0.663389
15	21.132	9	35.739				42	22.476	0.251965	0.501961			15	33.95	14	42.62										15	22.202	40	21.193				27	22.785	0.0172932	0.131504
16	27.747	26	35.01				67	43.431	0.00141568	0.0376255			16	14.156	9	42.49		52	50.318	26	20.344	0.354848	0.595691	0.436588		16	0.741	61	21.15
17	29.123	65	35										17	50.771	37	42.422				54	43.39	0.018957	0.137684			17	3.231	50	20.92		23	26.054	13	10.485	0.357086	0.597567	0.421855
18	31.63	43	34.653		60	44.141	18	31.63	0.0803341	0.283433	0.407473		18	13.54	76	40.624				55	25.743	0.238529	0.488394			18	26.67	85	20.704				24	8.831	0.436987	0.66105
19	12.909	71	34.087				21	36.322	0.0313775	0.177137			19	34.137	2	39.173				33	23.922	0.275188	0.524584			19	7.525	9	20.637				26	26.235	4.82623e-05	0.00694711
20	22.052	54	34.038				24	5.223	0.77735	0.881675			20	26.474	75	38.557										20	1.26	28	20.431
21	36.322	7	33.538				61	31.444	0.0827405	0.287646			21	37.874	11	38.476		32	50.27	27	6.833	0.746624	0.864074	0.526059		21	12.783	41	20.389		8	25.909	6	21.887	0.0240981	0.155236	0.368299
22	22.427	31	33.457										22	10.792	13	38.129				76	40.624	0.0368194	0.191884			22	7.127	59	20.055				9	20.637	0.0414047	0.203481
23	27.709	50	33.406		67	43.431	66	45.129	0.00152854	0.0390965	0.304782		23	46.771	21	37.874				34	44.09	0.0151133	0.122936			23	26.054	48	19.87				15	22.202	0.0204712	0.143078
24	5.223	25	32.934				48	18.957	0.317549	0.563515			24	15.162	58	37.568				31	3.753	0.85626	0.925343			24	8.831	84	18.821				16	0.741	0.943618	0.9714
25	32.934	33	32.85				51	30.511	0.0884964	0.297483			25	7.743	53	36.973										25	1.506	73	18.537
26	35.01	64	32.761				52	29.575	0.101783	0.319035			26	20.344	44	36.959		3	48.814	68	48.814	0	0	0.555825		26	26.235	71	18.46		80	25.667	79	11.204	0.317517	0.563486	0.324259
27	24.806	49	32.63										27	6.833	1	35.454				72	4.354	0.849345	0.921599			27	22.785	37	18.053				74	17.54	0.100256	0.316632
28	21.885	62	32.402		10	43.125	7	33.538	0.0494205	0.222307	0.173304		28	25.542	51	34.443				10	5.105	0.824602	0.908076			28	20.431	57	17.937				81	26.504	0.00106341	0.03261
29	6.583	18	31.63				9	35.739	0.0293333	0.17127			29	19.361	19	34.137				4	33.675	0.154941	0.393626			29	21.857	78	17.671				82	15.803	0.147692	0.384307
30	28.072	61	31.444				71	34.087	0.0439224	0.209577			30	43.164	15	33.95										30	15.364	76	17.654
31	33.457	75	30.903				13	39.241	0.00811148	0.0900638			31	3.753	4	33.675		68	48.814	69	45.367	0.00498648	0.070615	0.468157		31	1.537	74	17.54		52	23.678	53	2.87	0.772273	0.87879	0.373368
32	21.458	47	30.812										32	50.27	50	32.282				70	1.779	0.928439	0.963556			32	8.823	51	17.479				51	17.479	0.0685414	0.261804
33	32.85	76	30.759		68	40.462	69	39.248	0.000900208	0.0300035	0.242277		33	23.922	48	31.865				71	29.493	0.156664	0.395809			33	1.896	35	17.408				57	17.937	0.0587875	0.242461
34	16.955	51	30.511				75	30.903	0.0558123	0.236246			34	44.09	64	31.464				72	4.354	0.829564	0.910804			34	11.89	7	16.123				58	15.846	0.10941	0.330771
35	30.012	77	30.058				77	30.058	0.0661159	0.25713			35	11.49	61	31.019				3	48.814	0	0			35	17.408	58	15.846				59	20.055	0.0234124	0.153011
36	18.63	35	30.012				22	22.427	0.198672	0.445727			36	10.024	63	30.359										36	8.725	82	15.803
37	27.98	45	29.941										37	42.422	71	29.493										37	18.053	39	15.696		27	22.785	26	26.235	0.0229266	0.151415	0.096072
38	28.202	58	29.742										38	14.748	78	28.826										38	12.294	12	15.421				29	21.857	0.00165881	0.0407285
39	26.748	59	29.739										39	55.535	67	28.193										39	15.696	30	15.364
40	23.656	74	29.724										40	28.132	40	28.132										40	21.193	2	15.242
41	37.194	52	29.575										41	43.063	47	27.928										41	20.389	45	15.081
42	22.476	78	29.269										42	5.532	20	26.474										42	13.728	62	14.846
43	34.653	17	29.123										43	8.117	46	26.093										43	1.585	44	14.178
44	17.13	73	28.846										44	36.959	57	25.806										44	14.178	67	13.84
45	29.941	38	28.202										45	10.039	55	25.743										45	15.081	42	13.728
46	21.156	30	28.072										46	26.093	28	25.542										46	7.462	55	13.586
47	30.812	37	27.98										47	27.928	33	23.922										47	2.458	11	13.147
48	18.957	1	27.89										48	31.865	26	20.344										48	19.87	21	12.783
49	32.63	14	27.762										49	11.295	29	19.361										49	22.697	75	12.689
50	33.406	16	27.747										50	32.282	24	15.162										50	20.92	68	12.637
51	30.511	23	27.709										51	34.443	38	14.748										51	17.479	38	12.294
52	29.575	39	26.748										52	50.318	16	14.156										52	23.678	34	11.89
53	19.237	5	24.893										53	36.973	18	13.54										53	2.87	66	11.615
54	34.038	27	24.806										54	43.39	35	11.49										54	22.713	79	11.204
55	53.557	72	23.827										55	25.743	49	11.295										55	13.586	13	10.485
56	19.899	40	23.656										56	55.128	22	10.792										56	2.172	3	9.651
57	22.751	57	22.751										57	25.806	59	10.469										57	17.937	63	9.286
58	29.742	42	22.476										58	37.568	45	10.039										58	15.846	24	8.831
59	29.739	22	22.427										59	10.469	36	10.024										59	20.055	32	8.823
60	44.141	70	22.141										60	1.856	77	9.468										60	4.248	36	8.725
61	31.444	20	22.052										61	31.019	74	9										61	21.15	19	7.525
62	32.402	28	21.885										62	7.224	43	8.117										62	14.846	46	7.462
63	51.434	6	21.87										63	30.359	25	7.743										63	9.286	5	7.204
64	32.761	32	21.458										64	31.464	62	7.224										64	5.423	22	7.127
65	35	46	21.156										65	3.809	27	6.833										65	3.119	14	6.213
66	45.129	15	21.132										66	3.455	5	5.747										66	11.615	83	5.667
67	43.431	56	19.899										67	28.193	42	5.532										67	13.84	64	5.423
68	40.462	53	19.237										68	48.814	10	5.105										68	12.637	60	4.248
69	39.248	8	19.156										69	45.367	12	5.055										69	3.881	4	4
70	22.141	48	18.957										70	1.779	72	4.354										70	1.865	69	3.881
71	34.087	36	18.63										71	29.493	73	4.343										71	18.46	17	3.231
72	23.827	3	17.709										72	4.354	65	3.809										72	2.214	65	3.119
73	28.846	44	17.13										73	4.343	31	3.753										73	18.537	77	2.9
74	29.724	34	16.955										74	9	66	3.455										74	17.54	53	2.87
75	30.903	19	12.909										75	38.557	6	3.33										75	12.689	47	2.458
76	30.759	29	6.583										76	40.624	60	1.856										76	17.654	10	2.228
77	30.058	24	5.223										77	9.468	70	1.779										77	2.9	72	2.214
78	29.269	2	4.321										78	28.826	7	1.653										78	17.671	56	2.172
																										79	11.204	33	1.896
																										80	25.667	70	1.865
																										81	26.504	43	1.585
																										82	15.803	31	1.537
																										83	5.667	25	1.506
																										84	18.821	20	1.26
																										85	20.704	16	0.741
Fzd5/Fzd5	embryo #1362												Fzd5/Fzd5	embryo #1101												Fzd5/Fzd5	embryo #1618
average intensity / pixel					Variation Index (V.I.)								average intensity / pixel					Variation Index (V.I.)								average intensity / pixel					Variation Index (V.I.)
cell number		from brightest			central cell		surrounding cell						cell number		from brightest			central cell		surrounding cell						cell number		from brightest			central cell		surrounding cell
		cell number			cell number	average intensity / pixel	cell number	average intensity / pixel	(1-(sround/central))^2	SQRT(VI)	VI				cell number			cell number	average intensity / pixel	cell number	average intensity / pixel	(1-(sround/central))^2	SQRT(VI)	VI				cell number			cell number	average intensity / pixel	cell number	average intensity / pixel	(1-(sround/central))^2	SQRT(VI)	VI
1	35.989	49	51.12		49	51.12	12	4.449	0.833513	0.912969	0.635792		1	14.49	32	26.159		32	26.159	24	2.195	0.839221	0.91609	0.362157		1	15.658	88	25.675		88	25.675	87	22.422	0.0160527	0.126699	0.45073
2	38.511	58	47.51				48	44.252	0.0180501	0.134351			2	3.454	58	25.388				29	21.074	0.0377868	0.194388			2	13.208	60	24.541				89	0.812	0.937748	0.968374
3	20.176	16	46.756				22	7.154	0.739694	0.860055			3	2.22	63	24.971				37	20.347	0.0493638	0.22218			3	9.045	84	24.477				92	9.407	0.401465	0.633612
4	31.902	9	45.518										4	19.057	20	24.857				35	19.44	0.0659731	0.256852			4	0.993	45	24.22				93	23.769	0.00551093	0.0742356
5	21.511	48	44.252		58	47.51	57	24.13	0.242169	0.492107	0.311836		5	12.253	13	23.067				22	15.31	0.172003	0.414733			5	15.612	93	23.769
6	24.066	7	43.407				28	40.168	0.0238813	0.154536			6	22.02	64	22.831				71	21.746	0.0284594	0.168699			6	1.5	27	23.416		60	24.541	48	15.893	0.124179	0.35239	0.304001
7	43.407	14	41.203				59	33.786	0.0834433	0.288866			7	22.477	7	22.477										7	12.654	44	23.187				61	18.268	0.065338	0.255613
8	39.718	18	40.423										8	21.398	6	22.02		58	25.388	5	12.253	0.267672	0.51737	0.397424		8	17.152	87	22.422
9	45.518	28	40.168		16	46.756	15	17.628	0.388103	0.622979	0.584299		9	15.321	71	21.746				9	15.321	0.157233	0.396526			9	12.438	94	21.916		84	24.477	85	13.118	0.215359	0.464068	0.284349
10	18.397	8	39.718				20	21.245	0.297701	0.54562			10	14.222	68	21.638				56	12.993	0.238361	0.488223			10	15.252	24	21.735				94	21.916	0.0109472	0.104629
11	31.075	2	38.511										11	12.37	61	21.495				59	17.653	0.0928247	0.304671			11	4.483	78	21.338
12	4.449	61	38.491		9	45.518	7	43.407	0.00215085	0.0463773	0.0952444		12	1.491	8	21.398				60	18.271	0.0785845	0.280329			12	14.736	96	21.011		45	24.22	36	18.093	0.0639952	0.252973	0.311982
13	36.13	23	36.33				8	39.718	0.0162364	0.127422			13	23.067	67	21.215										13	16.652	75	20.881				37	17.619	0.0742799	0.272543
14	41.203	36	36.271				18	40.423	0.0125292	0.111934			14	1.284	29	21.074		63	24.971	1	14.49	0.176171	0.419727	0.623804		14	2.641	77	19.405				44	23.187	0.00181908	0.0426507
15	17.628	60	36.188										15	13.448	40	21.009				3	2.22	0.830098	0.911097			15	4.297	30	19.269				46	18.426	0.057228	0.239224
16	46.756	13	36.13		48	44.252	12	4.449	0.809032	0.899462	0.549077		16	14.885	57	20.934				9	15.321	0.149342	0.386448			16	11.46	21	18.717				49	5.994	0.566284	0.752519
17	30.83	1	35.989				49	51.12	0.0240877	0.155202			17	16.474	19	20.905				15	13.448	0.212941	0.461455			17	15.068	73	18.667
18	40.423	63	35.255				22	7.154	0.702806	0.838335			18	16.758	65	20.643				12	1.491	0.884147	0.940291			18	2.05	86	18.46		93	23.769	94	21.916	0.00607756	0.0779587	0.254127
19	32.333	45	35.02				17	30.83	0.0919959	0.303308			19	20.905	37	20.347										19	1.908	46	18.426				88	25.675	0.00643019	0.0801885
20	21.245	34	34.67										20	24.857	26	19.981		20	24.857	23	9.611	0.376196	0.613348	0.547733		20	9.354	90	18.379				92	9.407	0.365097	0.604232
21	27.06	71	34.157		7	43.407	4	31.902	0.0702512	0.265049	0.132889		21	1.96	41	19.603				64	22.831	0.00664326	0.0815062			21	18.717	61	18.268
22	7.154	72	34.151				8	39.718	0.00722267	0.0849863			22	15.31	35	19.44				14	1.284	0.899357	0.948345			22	10.47	36	18.093		27	23.416	4	0.993	0.916985	0.957593	0.627904
23	36.33	65	33.989				9	45.518	0.00236514	0.0486327			23	9.611	38	19.191										23	3.798	70	17.913				28	15.922	0.102424	0.320038
24	9.997	59	33.786										24	2.195	4	19.057		13	23.067	6	22.02	0.00206021	0.0453895	0.264982		24	21.735	68	17.818				29	6.244	0.537794	0.733345
25	5.213	73	33.451		14	41.203	13	36.13	0.0151591	0.123122	0.303522		25	3.4	39	18.92				11	12.37	0.215051	0.463736			25	9.583	81	17.752				31	3.773	0.703704	0.838871
26	26.5	19	32.333				19	32.333	0.0463436	0.215276			26	19.981	55	18.35				17	16.474	0.0816928	0.28582			26	16.633	37	17.619				26	16.633	0.0839109	0.289674
27	25.862	4	31.902				15	17.628	0.327375	0.572167			27	16.396	60	18.271										27	23.416	35	17.4
28	40.168	38	31.842										28	16.817	30	18.167		64	22.831	14	1.284	0.890684	0.943761	0.376111		28	15.922	47	17.169		44	23.187	43	10.18	0.314677	0.560961	0.281382
29	16.38	47	31.789		18	40.423	9	45.518	0.0158866	0.126042	0.300237		29	21.074	75	18.141				20	24.857	0.00787461	0.088739			29	6.244	59	17.157				36	18.093	0.0482646	0.219692
30	30.143	75	31.67				20	21.245	0.225087	0.474433			30	18.167	53	17.91				65	20.643	0.00918427	0.0958346			30	19.269	8	17.152				45	24.22	0.00198478	0.0445508
31	22.034	50	31.476										31	9.802	59	17.653										31	3.773	97	16.84				59	17.157	0.067631	0.26006
32	13.812	11	31.075										32	26.159	72	17.591		7	22.477	14	1.284	0.889013	0.942875	0.65507		32	0.763	91	16.835				50	15.729	0.103456	0.321646
33	18.752	17	30.83										33	16.045	73	17.062				10	14.222	0.134883	0.367264			33	2.559	79	16.828
34	34.67	64	30.462										34	12.976	28	16.817										34	15.429	13	16.652		87	22.422	85	13.118	0.172183	0.41495	0.47457
35	6.661	30	30.143										35	19.44	18	16.758		6	22.02	2	3.454	0.710889	0.843143	0.442976		35	17.4	26	16.633				86	18.46	0.0312234	0.176701
36	36.271	53	29.769										36	7.885	17	16.474				11	12.37	0.192053	0.438238			36	18.093	41	16.627				83	7.347	0.452029	0.672331
37	23.582	66	29.268										37	20.347	27	16.396				13	23.067	0.00226078	0.0475477			37	17.619	74	16.322				88	25.675	0.0210484	0.145081
38	31.842	51	28.951										38	19.191	33	16.045										38	11.608	57	16.101				89	0.812	0.928883	0.963786
39	19.825	68	28.738										39	18.92	62	15.853										39	4.714	28	15.922
40	18.828	55	28.697										40	21.009	70	15.747										40	5.952	48	15.893		94	21.916	84	24.477	0.0136552	0.116855	0.100703
41	26.768	74	28.623										41	19.603	9	15.321										41	16.627	50	15.729				93	23.769	0.00714872	0.0845501
42	25.069	46	27.573										42	13.962	22	15.31										42	7.304	1	15.658
43	27.159	62	27.33										43	9.046	16	14.885										43	10.18	5	15.612		24	21.735	25	9.583	0.312591	0.559098	0.388148
44	16.829	43	27.159										44	4.909	1	14.49										44	23.187	34	15.429				23	3.798	0.681052	0.825259
45	35.02	21	27.06										45	3.311	50	14.23										45	24.22	10	15.252				35	17.4	0.0397795	0.199448
46	27.573	41	26.768										46	1.316	10	14.222										46	18.426	69	15.129				36	18.093	0.0280776	0.167564
47	31.789	26	26.5										47	6.619	42	13.962										47	17.169	17	15.068				37	17.619	0.0358617	0.189372
48	44.252	27	25.862										48	1.649	15	13.448										48	15.893	12	14.736
49	51.12	42	25.069										49	1.457	56	12.993										49	5.994	76	13.975
50	31.476	57	24.13										50	14.23	34	12.976										50	15.729	67	13.948
51	28.951	70	24.103										51	3.647	69	12.634										51	1.044	58	13.617
52	19.458	6	24.066										52	3.014	74	12.41										52	1.523	95	13.562
53	29.769	37	23.582										53	17.91	11	12.37										53	11.782	2	13.208
54	13.568	31	22.034										54	1.451	5	12.253										54	2.693	85	13.118
55	28.697	5	21.511										55	18.35	31	9.802										55	3.033	7	12.654
56	9.411	20	21.245										56	12.993	23	9.611										56	7.773	9	12.438
57	24.13	67	20.268										57	20.934	43	9.046										57	16.101	99	12.228
58	47.51	69	20.258										58	25.388	66	7.91										58	13.617	71	12.049
59	33.786	3	20.176										59	17.653	36	7.885										59	17.157	53	11.782
60	36.188	39	19.825										60	18.271	47	6.619										60	24.541	38	11.608
61	38.491	52	19.458										61	21.495	44	4.909										61	18.268	16	11.46
62	27.33	40	18.828										62	15.853	51	3.647										62	8.455	82	11.024
63	35.255	33	18.752										63	24.971	2	3.454										63	7.574	22	10.47
64	30.462	10	18.397										64	22.831	25	3.4										64	10.389	64	10.389
65	33.989	15	17.628										65	20.643	45	3.311										65	1.78	43	10.18
66	29.268	44	16.829										66	7.91	52	3.014										66	2.024	25	9.583
67	20.268	29	16.38										67	21.215	3	2.22										67	13.948	92	9.407
68	28.738	32	13.812										68	21.638	24	2.195										68	17.818	20	9.354
69	20.258	54	13.568										69	12.634	21	1.96										69	15.129	3	9.045
70	24.103	24	9.997										70	15.747	48	1.649										70	17.913	98	8.954
71	34.157	56	9.411										71	21.746	12	1.491										71	12.049	62	8.455
72	34.151	22	7.154										72	17.591	49	1.457										72	8.229	72	8.229
73	33.451	35	6.661										73	17.062	54	1.451										73	18.667	56	7.773
74	28.623	25	5.213										74	12.41	46	1.316										74	16.322	63	7.574
75	31.67	12	4.449										75	18.141	14	1.284										75	20.881	83	7.347
																										76	13.975	42	7.304
																										77	19.405	80	7.286
																										78	21.338	29	6.244
																										79	16.828	49	5.994
																										80	7.286	40	5.952
																										81	17.752	39	4.714
																										82	11.024	11	4.483
																										83	7.347	15	4.297
																										84	24.477	23	3.798
																										85	13.118	31	3.773
																										86	18.46	55	3.033
																										87	22.422	54	2.693
																										88	25.675	14	2.641
																										89	0.812	33	2.559
																										90	18.379	18	2.05
																										91	16.835	66	2.024
																										92	9.407	19	1.908
																										93	23.769	65	1.78
																										94	21.916	52	1.523
																										95	13.562	6	1.5
																										96	21.011	51	1.044
																										97	16.84	4	0.993
																										98	8.954	89	0.812
																										99	12.228	32	0.763
